# Supplementary material for: Multi-color dSTORM microscopy in Hormad1-/- spermatocytes reveals alterations in meiotic recombination intermediates and synaptonemal complex structure
Source: PLoS Genet. 2022 Jul 20;18(7):e1010046. doi: 10.1371/journal.pgen.1010046 (PMC9342782; doi:10.1371/journal.pgen.1010046)
Supplement: S1 Table — (XLSX) [file pgen.1010046.s011.xlsx]

## Sheet: Sheet1
CELL_ID	CELL_stage	CELL_axiscomponent	CELL_genotype	ROI_ID	ROI_width	ROI_heigth	ROI_xmin	ROI_xmax	ROI_ymin	ROI_ymax	ROI_synapsis	ROI_nclust_DMC1	ROI_nclust_RAD51	ROI_DxRy
190821_cell1_zygo	late zygo	HORMAD1	wild type	1	750	750	46125	37870	45750	37495		1	1	11
190821_cell1_zygo	late zygo	HORMAD1	wild type	2	750	750	11000	37785	10625	37410		1	1	11
190821_cell1_zygo	late zygo	HORMAD1	wild type	4	750	750	47535	37210	47160	36835		1	2	12
190821_cell1_zygo	late zygo	HORMAD1	wild type	5	750	750	11810	37180	11435	36805		1	1	11
190821_cell1_zygo	late zygo	HORMAD1	wild type	7	750	750	12770	37135	12395	36760		1	1	11
190821_cell1_zygo	late zygo	HORMAD1	wild type	8	750	750	13950	36830	13575	36455		1	1	11
190821_cell1_zygo	late zygo	HORMAD1	wild type	9	750	750	9285	36710	8910	36335		1	1	11
190821_cell1_zygo	late zygo	HORMAD1	wild type	11	750	750	14825	36275	14450	35900		2	1	21
190821_cell1_zygo	late zygo	HORMAD1	wild type	12	750	750	36630	36395	36255	36020		2	1	21
190821_cell1_zygo	late zygo	HORMAD1	wild type	14	750	750	8095	36155	7720	35780		2	1	21
190821_cell1_zygo	late zygo	HORMAD1	wild type	15	750	750	27295	35880	26920	35505		1	1	11
190821_cell1_zygo	late zygo	HORMAD1	wild type	16	750	750	15890	35635	15515	35260		2	1	21
190821_cell1_zygo	late zygo	HORMAD1	wild type	18	750	750	9225	35755	8850	35380		1	1	11
190821_cell1_zygo	late zygo	HORMAD1	wild type	21	750	750	35170	34785	34795	34410		1	1	11
190821_cell1_zygo	late zygo	HORMAD1	wild type	22	750	750	31710	34665	31335	34290		3	2	32
190821_cell1_zygo	late zygo	HORMAD1	wild type	23	750	750	27555	34655	27180	34280		1	1	11
190821_cell1_zygo	late zygo	HORMAD1	wild type	24	750	750	34425	34360	34050	33985		1	1	11
190821_cell1_zygo	late zygo	HORMAD1	wild type	25	750	750	32640	34515	32265	34140		1	1	11
190821_cell1_zygo	late zygo	HORMAD1	wild type	26	750	750	27880	33925	27505	33550		2	2	22
190821_cell1_zygo	late zygo	HORMAD1	wild type	27	750	750	47415	33870	47040	33495		1	1	11
190821_cell1_zygo	late zygo	HORMAD1	wild type	28	750	750	33675	33720	33300	33345		1	1	11
190821_cell1_zygo	late zygo	HORMAD1	wild type	29	750	750	32920	33400	32545	33025		1	1	11
190821_cell1_zygo	late zygo	HORMAD1	wild type	30	750	750	16075	33195	15700	32820		1	1	11
190821_cell1_zygo	late zygo	HORMAD1	wild type	31	750	750	32665	32855	32290	32480		1	1	11
190821_cell1_zygo	late zygo	HORMAD1	wild type	32	750	750	32055	32725	31680	32350		2	1	21
190821_cell1_zygo	late zygo	HORMAD1	wild type	33	750	750	28895	32175	28520	31800		1	1	11
190821_cell1_zygo	late zygo	HORMAD1	wild type	34	750	750	48095	32025	47720	31650		1	1	11
190821_cell1_zygo	late zygo	HORMAD1	wild type	35	750	750	48290	31075	47915	30700		1	1	11
190821_cell1_zygo	late zygo	HORMAD1	wild type	36	750	750	48495	29370	48120	28995		1	1	11
190821_cell1_zygo	late zygo	HORMAD1	wild type	37	750	750	48230	28710	47855	28335		1	1	11
190821_cell1_zygo	late zygo	HORMAD1	wild type	38	750	750	43300	28505	42925	28130		1	1	11
190821_cell1_zygo	late zygo	HORMAD1	wild type	39	750	750	17140	28200	16765	27825		1	2	12
190821_cell1_zygo	late zygo	HORMAD1	wild type	41	750	750	47715	27930	47340	27555		1	1	11
190821_cell1_zygo	late zygo	HORMAD1	wild type	42	750	750	15315	27595	14940	27220		1	1	11
190821_cell1_zygo	late zygo	HORMAD1	wild type	43	750	750	46985	27405	46610	27030		1	1	11
190821_cell1_zygo	late zygo	HORMAD1	wild type	45	750	750	9055	26605	8680	26230		1	1	11
190821_cell1_zygo	late zygo	HORMAD1	wild type	46	750	750	14485	26605	14110	26230		1	1	11
190821_cell1_zygo	late zygo	HORMAD1	wild type	47	750	750	31180	26520	30805	26145		1	2	12
190821_cell1_zygo	late zygo	HORMAD1	wild type	49	750	750	44290	26250	43915	25875		1	1	11
190821_cell1_zygo	late zygo	HORMAD1	wild type	50	750	750	9880	26260	9505	25885		1	1	11
190821_cell1_zygo	late zygo	HORMAD1	wild type	52	750	750	10975	25885	10600	25510		2	1	21
190821_cell1_zygo	late zygo	HORMAD1	wild type	53	750	750	44145	25750	43770	25375		1	1	11
190821_cell1_zygo	late zygo	HORMAD1	wild type	54	750	750	14075	25475	13700	25100		2	1	21
190821_cell1_zygo	late zygo	HORMAD1	wild type	55	750	750	6965	25360	6590	24985		2	1	21
190821_cell1_zygo	late zygo	HORMAD1	wild type	56	750	750	25680	25190	25305	24815		2	2	22
190821_cell1_zygo	late zygo	HORMAD1	wild type	57	750	750	14885	24480	14510	24105		2	1	21
190821_cell1_zygo	late zygo	HORMAD1	wild type	58	750	750	44270	24460	43895	24085		2	1	21
190821_cell1_zygo	late zygo	HORMAD1	wild type	59	750	750	25625	24640	25250	24265		1	1	11
190821_cell1_zygo	late zygo	HORMAD1	wild type	60	750	750	26680	24550	26305	24175		1	1	11
190821_cell1_zygo	late zygo	HORMAD1	wild type	61	750	750	30470	24285	30095	23910		1	3	13
190821_cell1_zygo	late zygo	HORMAD1	wild type	62	750	750	19145	24050	18770	23675		1	1	11
190821_cell1_zygo	late zygo	HORMAD1	wild type	63	750	750	30195	23495	29820	23120		1	1	11
190821_cell1_zygo	late zygo	HORMAD1	wild type	69	750	750	42675	19280	42300	18905		3	1	31
190821_cell1_zygo	late zygo	HORMAD1	wild type	70	750	750	11945	19435	11570	19060		1	1	11
190821_cell1_zygo	late zygo	HORMAD1	wild type	71	750	750	26005	19025	25630	18650		2	1	21
190821_cell1_zygo	late zygo	HORMAD1	wild type	72	750	750	39740	18480	39365	18105		1	1	11
190821_cell1_zygo	late zygo	HORMAD1	wild type	73	750	750	11850	18400	11475	18025		1	1	11
190821_cell1_zygo	late zygo	HORMAD1	wild type	74	750	750	26545	18300	26170	17925		1	1	11
190821_cell1_zygo	late zygo	HORMAD1	wild type	75	750	750	38075	18090	37700	17715		1	1	11
190821_cell1_zygo	late zygo	HORMAD1	wild type	76	750	750	26785	17945	26410	17570		2	1	21
190821_cell1_zygo	late zygo	HORMAD1	wild type	77	750	750	36340	17465	35965	17090		1	1	11
190821_cell1_zygo	late zygo	HORMAD1	wild type	78	750	750	27220	17055	26845	16680		1	1	11
190821_cell1_zygo	late zygo	HORMAD1	wild type	79	750	750	34365	16780	33990	16405		1	1	11
190821_cell1_zygo	late zygo	HORMAD1	wild type	81	750	750	45080	16485	44705	16110		2	1	21
190821_cell1_zygo	late zygo	HORMAD1	wild type	82	750	750	27835	15760	27460	15385		1	1	11
190821_cell1_zygo	late zygo	HORMAD1	wild type	83	750	750	45030	15300	44655	14925		1	1	11
190821_cell1_zygo	late zygo	HORMAD1	wild type	84	750	750	27985	15125	27610	14750		3	1	31
190821_cell1_zygo	late zygo	HORMAD1	wild type	86	750	750	28250	14110	27875	13735		2	1	21
190821_cell1_zygo	late zygo	HORMAD1	wild type	87	750	750	23785	11830	23410	11455		2	1	21
190821_cell1_zygo	late zygo	HORMAD1	wild type	88	750	750	25355	10580	24980	10205		1	1	11
190821_cell1_zygo	late zygo	HORMAD1	wild type	89	750	750	25295	9195	24920	8820		1	1	11
190821_cell1_zygo	late zygo	HORMAD1	wild type	91	750	750	25115	8215	24740	7840		2	1	21
190821_cell1_zygo	late zygo	HORMAD1	wild type	92	750	750	24810	7715	24435	7340		1	1	11
190821_cell1_zygo	late zygo	HORMAD1	wild type	93	750	750	24190	5670	23815	5295		2	4	24
190821_cell1_zygo	late zygo	HORMAD1	wild type	95	755	755	28272.5	32207.5	27895	31830		3	1	31
190821_cell1_zygo	late zygo	HORMAD1	wild type	96	755	755	32592.5	22827.5	32215	22450		1	1	11
190821_cell1_zygo	late zygo	HORMAD1	wild type	97	755	755	15852.5	23197.5	15475	22820		2	1	21
190821_cell1_zygo	late zygo	HORMAD1	wild type	98	755	755	15282.5	23707.5	14905	23330		1	1	11
190821_cell1_zygo	late zygo	HORMAD1	wild type	99	755	755	7972.5	24137.5	7595	23760		1	2	12
190821_cell1_zygo	late zygo	HORMAD1	wild type	100	755	755	20682.5	13972.5	20305	13595		1	1	11
190821_cell1_zygo	late zygo	HORMAD1	wild type	101	755	755	44762.5	17632.5	44385	17255		2	1	21
190821_cell1_zygo	late zygo	HORMAD1	wild type	102	755	755	37037.5	18292.5	36660	17915		1	1	11
190821_cell1_zygo	late zygo	HORMAD1	wild type	103	755	755	43997.5	26887.5	43620	26510		1	1	11
190821_cell2_zygo	early zygo	HORMAD1	wild type	1	750	750	21740	38620	21365	38245		1	1	11
190821_cell2_zygo	early zygo	HORMAD1	wild type	2	750	750	24505	38370	24130	37995		1	1	11
190821_cell2_zygo	early zygo	HORMAD1	wild type	3	750	750	23185	38005	22810	37630		2	1	21
190821_cell2_zygo	early zygo	HORMAD1	wild type	4	750	750	25195	38040	24820	37665		2	2	22
190821_cell2_zygo	early zygo	HORMAD1	wild type	5	750	750	10920	37635	10545	37260		1	1	11
190821_cell2_zygo	early zygo	HORMAD1	wild type	6	750	750	9810	37300	9435	36925		2	1	21
190821_cell2_zygo	early zygo	HORMAD1	wild type	8	750	750	24450	37345	24075	36970		1	1	11
190821_cell2_zygo	early zygo	HORMAD1	wild type	9	750	750	11185	37155	10810	36780		1	1	11
190821_cell2_zygo	early zygo	HORMAD1	wild type	10	750	750	18485	36935	18110	36560		2	1	21
190821_cell2_zygo	early zygo	HORMAD1	wild type	11	750	750	17795	37030	17420	36655		1	1	11
190821_cell2_zygo	early zygo	HORMAD1	wild type	12	750	750	32320	36845	31945	36470		1	1	11
190821_cell2_zygo	early zygo	HORMAD1	wild type	13	750	750	17020	36805	16645	36430		1	1	11
190821_cell2_zygo	early zygo	HORMAD1	wild type	14	750	750	11625	36775	11250	36400		2	1	21
190821_cell2_zygo	early zygo	HORMAD1	wild type	15	750	750	21805	36690	21430	36315		1	1	11
190821_cell2_zygo	early zygo	HORMAD1	wild type	16	750	750	15845	36255	15470	35880		1	1	11
190821_cell2_zygo	early zygo	HORMAD1	wild type	17	750	750	32995	35955	32620	35580		1	1	11
190821_cell2_zygo	early zygo	HORMAD1	wild type	18	750	750	28960	35860	28585	35485		1	1	11
190821_cell2_zygo	early zygo	HORMAD1	wild type	19	750	750	27755	35580	27380	35205		2	1	21
190821_cell2_zygo	early zygo	HORMAD1	wild type	20	750	750	21480	35585	21105	35210		3	2	32
190821_cell2_zygo	early zygo	HORMAD1	wild type	21	750	750	30200	35715	29825	35340		1	1	11
190821_cell2_zygo	early zygo	HORMAD1	wild type	22	750	750	31590	35610	31215	35235		1	1	11
190821_cell2_zygo	early zygo	HORMAD1	wild type	24	750	750	19975	35650	19600	35275		1	1	11
190821_cell2_zygo	early zygo	HORMAD1	wild type	25	750	750	11900	35620	11525	35245		1	1	11
190821_cell2_zygo	early zygo	HORMAD1	wild type	26	750	750	18435	35445	18060	35070		1	1	11
190821_cell2_zygo	early zygo	HORMAD1	wild type	27	750	750	34520	35345	34145	34970		2	1	21
190821_cell2_zygo	early zygo	HORMAD1	wild type	28	750	750	24425	35375	24050	35000		2	2	22
190821_cell2_zygo	early zygo	HORMAD1	wild type	29	750	750	15730	35385	15355	35010		1	1	11
190821_cell2_zygo	early zygo	HORMAD1	wild type	30	750	750	26940	35295	26565	34920		1	1	11
190821_cell2_zygo	early zygo	HORMAD1	wild type	32	750	750	16555	35185	16180	34810		1	1	11
190821_cell2_zygo	early zygo	HORMAD1	wild type	35	750	750	32555	35105	32180	34730		1	1	11
190821_cell2_zygo	early zygo	HORMAD1	wild type	38	750	750	37060	34640	36685	34265		2	2	22
190821_cell2_zygo	early zygo	HORMAD1	wild type	39	750	750	29790	34795	29415	34420		1	1	11
190821_cell2_zygo	early zygo	HORMAD1	wild type	40	750	750	26065	34800	25690	34425		1	1	11
190821_cell2_zygo	early zygo	HORMAD1	wild type	42	750	750	35690	34455	35315	34080		2	2	22
190821_cell2_zygo	early zygo	HORMAD1	wild type	43	750	750	34300	34355	33925	33980		1	1	11
190821_cell2_zygo	early zygo	HORMAD1	wild type	44	750	750	29900	34355	29525	33980		1	2	12
190821_cell2_zygo	early zygo	HORMAD1	wild type	46	750	750	29095	34025	28720	33650		1	1	11
190821_cell2_zygo	early zygo	HORMAD1	wild type	47	750	750	33925	34145	33550	33770		1	2	12
190821_cell2_zygo	early zygo	HORMAD1	wild type	48	750	750	24460	32785	24085	32410		4	1	41
190821_cell2_zygo	early zygo	HORMAD1	wild type	49	750	750	28715	33345	28340	32970		2	2	22
190821_cell2_zygo	early zygo	HORMAD1	wild type	50	750	750	27450	33395	27075	33020		1	1	11
190821_cell2_zygo	early zygo	HORMAD1	wild type	51	750	750	25690	33170	25315	32795		1	1	11
190821_cell2_zygo	early zygo	HORMAD1	wild type	52	750	750	16000	33140	15625	32765		1	2	12
190821_cell2_zygo	early zygo	HORMAD1	wild type	53	750	750	11940	32935	11565	32560		2	1	21
190821_cell2_zygo	early zygo	HORMAD1	wild type	55	750	750	28045	32315	27670	31940		1	1	11
190821_cell2_zygo	early zygo	HORMAD1	wild type	56	750	750	15890	32005	15515	31630		1	1	11
190821_cell2_zygo	early zygo	HORMAD1	wild type	57	750	750	18035	31995	17660	31620		1	2	12
190821_cell2_zygo	early zygo	HORMAD1	wild type	59	750	750	23890	31640	23515	31265		2	1	21
190821_cell2_zygo	early zygo	HORMAD1	wild type	60	750	750	14595	31675	14220	31300		1	1	11
190821_cell2_zygo	early zygo	HORMAD1	wild type	61	750	750	27000	31645	26625	31270		1	1	11
190821_cell2_zygo	early zygo	HORMAD1	wild type	62	750	750	18685	31735	18310	31360		1	1	11
190821_cell2_zygo	early zygo	HORMAD1	wild type	65	750	750	22710	31425	22335	31050		1	1	11
190821_cell2_zygo	early zygo	HORMAD1	wild type	68	750	750	15955	31000	15580	30625		2	1	21
190821_cell2_zygo	early zygo	HORMAD1	wild type	69	750	750	38960	30635	38585	30260		1	1	11
190821_cell2_zygo	early zygo	HORMAD1	wild type	70	750	750	24355	30615	23980	30240		1	3	13
190821_cell2_zygo	early zygo	HORMAD1	wild type	71	750	750	14760	30285	14385	29910		2	1	21
190821_cell2_zygo	early zygo	HORMAD1	wild type	72	750	750	11425	30175	11050	29800		1	1	11
190821_cell2_zygo	early zygo	HORMAD1	wild type	73	750	750	39475	30125	39100	29750		2	1	21
190821_cell2_zygo	early zygo	HORMAD1	wild type	75	750	750	15530	29995	15155	29620		2	1	21
190821_cell2_zygo	early zygo	HORMAD1	wild type	76	750	750	11600	29605	11225	29230		1	1	11
190821_cell2_zygo	early zygo	HORMAD1	wild type	77	750	750	39760	29720	39385	29345		1	1	11
190821_cell2_zygo	early zygo	HORMAD1	wild type	78	750	750	15500	29070	15125	28695		1	1	11
190821_cell2_zygo	early zygo	HORMAD1	wild type	79	750	750	19500	28855	19125	28480		1	1	11
190821_cell2_zygo	early zygo	HORMAD1	wild type	82	750	750	30990	28705	30615	28330		1	1	11
190821_cell2_zygo	early zygo	HORMAD1	wild type	83	750	750	18340	28500	17965	28125		3	3	33
190821_cell2_zygo	early zygo	HORMAD1	wild type	84	750	750	41840	28400	41465	28025		2	2	22
190821_cell2_zygo	early zygo	HORMAD1	wild type	85	750	750	16855	28260	16480	27885		2	1	21
190821_cell2_zygo	early zygo	HORMAD1	wild type	87	750	750	14880	27815	14505	27440		1	1	11
190821_cell2_zygo	early zygo	HORMAD1	wild type	88	750	750	30035	27720	29660	27345		1	1	11
190821_cell2_zygo	early zygo	HORMAD1	wild type	89	750	750	43035	27470	42660	27095		1	1	11
190821_cell2_zygo	early zygo	HORMAD1	wild type	90	750	750	42215	27280	41840	26905		1	1	11
190821_cell2_zygo	early zygo	HORMAD1	wild type	91	750	750	12925	27135	12550	26760		1	1	11
190821_cell2_zygo	early zygo	HORMAD1	wild type	92	750	750	14580	26835	14205	26460		1	1	11
190821_cell2_zygo	early zygo	HORMAD1	wild type	93	750	750	28540	26700	28165	26325		1	1	11
190821_cell2_zygo	early zygo	HORMAD1	wild type	94	750	750	29285	26625	28910	26250		1	1	11
190821_cell2_zygo	early zygo	HORMAD1	wild type	95	750	750	42745	26430	42370	26055		1	1	11
190821_cell2_zygo	early zygo	HORMAD1	wild type	97	750	750	27640	26035	27265	25660		2	1	21
190821_cell2_zygo	early zygo	HORMAD1	wild type	98	750	750	34330	26280	33955	25905		1	1	11
190821_cell2_zygo	early zygo	HORMAD1	wild type	99	750	750	12670	26255	12295	25880		1	1	11
190821_cell2_zygo	early zygo	HORMAD1	wild type	101	750	750	13720	26205	13345	25830		1	2	12
190821_cell2_zygo	early zygo	HORMAD1	wild type	102	750	750	37615	25955	37240	25580		2	1	21
190821_cell2_zygo	early zygo	HORMAD1	wild type	104	750	750	35480	25800	35105	25425		1	1	11
190821_cell2_zygo	early zygo	HORMAD1	wild type	105	750	750	12690	25610	12315	25235		1	1	11
190821_cell2_zygo	early zygo	HORMAD1	wild type	106	750	750	30110	25515	29735	25140		2	1	21
190821_cell2_zygo	early zygo	HORMAD1	wild type	107	750	750	37345	24965	36970	24590		2	1	21
190821_cell2_zygo	early zygo	HORMAD1	wild type	109	750	750	30695	24860	30320	24485		1	1	11
190821_cell2_zygo	early zygo	HORMAD1	wild type	110	750	750	35045	24690	34670	24315		1	1	11
190821_cell2_zygo	early zygo	HORMAD1	wild type	111	750	750	20265	24365	19890	23990		1	1	11
190821_cell2_zygo	early zygo	HORMAD1	wild type	112	750	750	19445	24430	19070	24055		2	1	21
190821_cell2_zygo	early zygo	HORMAD1	wild type	113	750	750	18305	24330	17930	23955		1	1	11
190821_cell2_zygo	early zygo	HORMAD1	wild type	114	750	750	20915	24100	20540	23725		2	1	21
190821_cell2_zygo	early zygo	HORMAD1	wild type	115	750	750	26110	24080	25735	23705		2	1	21
190821_cell2_zygo	early zygo	HORMAD1	wild type	116	750	750	25300	24185	24925	23810		2	1	21
190821_cell2_zygo	early zygo	HORMAD1	wild type	117	750	750	23135	24130	22760	23755		2	1	21
190821_cell2_zygo	early zygo	HORMAD1	wild type	119	750	750	17745	24095	17370	23720		1	1	11
190821_cell2_zygo	early zygo	HORMAD1	wild type	121	750	750	21745	23715	21370	23340		2	1	21
190821_cell2_zygo	early zygo	HORMAD1	wild type	122	750	750	20060	23415	19685	23040		1	1	11
190821_cell2_zygo	early zygo	HORMAD1	wild type	123	750	750	22555	23635	22180	23260		1	1	11
190821_cell2_zygo	early zygo	HORMAD1	wild type	124	750	750	18840	23505	18465	23130		1	1	11
190821_cell2_zygo	early zygo	HORMAD1	wild type	127	750	750	16695	22980	16320	22605		1	1	11
190821_cell2_zygo	early zygo	HORMAD1	wild type	128	750	750	25075	22975	24700	22600		1	1	11
190821_cell2_zygo	early zygo	HORMAD1	wild type	129	750	750	29005	22715	28630	22340		2	2	22
190821_cell2_zygo	early zygo	HORMAD1	wild type	130	750	750	20665	22635	20290	22260		3	1	31
190821_cell2_zygo	early zygo	HORMAD1	wild type	131	750	750	17595	22545	17220	22170		1	1	11
190821_cell2_zygo	early zygo	HORMAD1	wild type	132	750	750	16890	22245	16515	21870		2	1	21
190821_cell2_zygo	early zygo	HORMAD1	wild type	133	750	750	28290	22360	27915	21985		1	1	11
190821_cell2_zygo	early zygo	HORMAD1	wild type	134	750	750	27620	22295	27245	21920		1	1	11
190821_cell2_zygo	early zygo	HORMAD1	wild type	135	750	750	21515	21680	21140	21305		1	2	12
190821_cell2_zygo	early zygo	HORMAD1	wild type	136	750	750	21920	21605	21545	21230		1	2	12
190821_cell2_zygo	early zygo	HORMAD1	wild type	138	750	750	40740	21310	40365	20935		1	1	11
190821_cell2_zygo	early zygo	HORMAD1	wild type	139	750	750	23710	21220	23335	20845		1	1	11
190821_cell2_zygo	early zygo	HORMAD1	wild type	140	750	750	25670	21275	25295	20900		1	1	11
190821_cell2_zygo	early zygo	HORMAD1	wild type	141	750	750	22455	21015	22080	20640		1	1	11
190821_cell2_zygo	early zygo	HORMAD1	wild type	142	750	750	14970	20930	14595	20555		1	1	11
190821_cell2_zygo	early zygo	HORMAD1	wild type	143	750	750	22040	20675	21665	20300		3	1	31
190821_cell2_zygo	early zygo	HORMAD1	wild type	144	750	750	40590	20660	40215	20285		1	1	11
190821_cell2_zygo	early zygo	HORMAD1	wild type	145	750	750	32620	20455	32245	20080		2	1	21
190821_cell2_zygo	early zygo	HORMAD1	wild type	146	750	750	20490	20385	20115	20010		1	1	11
190821_cell2_zygo	early zygo	HORMAD1	wild type	147	750	750	22905	20205	22530	19830		1	1	11
190821_cell2_zygo	early zygo	HORMAD1	wild type	148	750	750	15255	19630	14880	19255		1	1	11
190821_cell2_zygo	early zygo	HORMAD1	wild type	149	750	750	40600	19765	40225	19390		2	1	21
190821_cell2_zygo	early zygo	HORMAD1	wild type	150	750	750	33330	19460	32955	19085		1	1	11
190821_cell2_zygo	early zygo	HORMAD1	wild type	151	750	750	21475	19390	21100	19015		1	1	11
190821_cell2_zygo	early zygo	HORMAD1	wild type	152	750	750	30570	19250	30195	18875		1	1	11
190821_cell2_zygo	early zygo	HORMAD1	wild type	153	750	750	21845	18925	21470	18550		1	1	11
190821_cell2_zygo	early zygo	HORMAD1	wild type	155	750	750	39935	18605	39560	18230		2	1	21
190821_cell2_zygo	early zygo	HORMAD1	wild type	156	750	750	29230	18765	28855	18390		1	1	11
190821_cell2_zygo	early zygo	HORMAD1	wild type	157	750	750	15655	18570	15280	18195		3	2	32
190821_cell2_zygo	early zygo	HORMAD1	wild type	159	750	750	28920	18375	28545	18000		1	1	11
190821_cell2_zygo	early zygo	HORMAD1	wild type	160	750	750	15465	17925	15090	17550		2	1	21
190821_cell2_zygo	early zygo	HORMAD1	wild type	161	750	750	22795	17955	22420	17580		1	1	11
190821_cell2_zygo	early zygo	HORMAD1	wild type	162	750	750	39220	17870	38845	17495		2	1	21
190821_cell2_zygo	early zygo	HORMAD1	wild type	163	750	750	29060	17845	28685	17470		1	1	11
190821_cell2_zygo	early zygo	HORMAD1	wild type	165	750	750	29860	17560	29485	17185		1	1	11
190821_cell2_zygo	early zygo	HORMAD1	wild type	166	750	750	23420	17180	23045	16805		1	1	11
190821_cell2_zygo	early zygo	HORMAD1	wild type	167	750	750	27500	16595	27125	16220		1	1	11
190821_cell2_zygo	early zygo	HORMAD1	wild type	168	750	750	26345	15505	25970	15130		1	1	11
190821_cell2_zygo	early zygo	HORMAD1	wild type	169	750	750	28570	15220	28195	14845		1	1	11
190821_cell2_zygo	early zygo	HORMAD1	wild type	170	750	750	26040	14745	25665	14370		1	1	11
190821_cell2_zygo	early zygo	HORMAD1	wild type	171	750	750	29145	14485	28770	14110		2	1	21
190821_cell2_zygo	early zygo	HORMAD1	wild type	173	750	750	33375	13595	33000	13220		1	1	11
190821_cell2_zygo	early zygo	HORMAD1	wild type	174	750	750	31785	13485	31410	13110		1	1	11
190821_cell2_zygo	early zygo	HORMAD1	wild type	175	750	750	21580	12305	21205	11930		2	1	21
190821_cell2_zygo	early zygo	HORMAD1	wild type	176	750	750	19340	11475	18965	11100		1	1	11
190821_cell2_zygo	early zygo	HORMAD1	wild type	177	750	750	25845	11150	25470	10775		1	1	11
190821_cell2_zygo	early zygo	HORMAD1	wild type	178	750	750	24855	11015	24480	10640		1	1	11
190821_cell2_zygo	early zygo	HORMAD1	wild type	179	750	750	19895	10720	19520	10345		1	1	11
190821_cell2_zygo	early zygo	HORMAD1	wild type	182	750	750	25895	10120	25520	9745		1	2	12
190821_cell2_zygo	early zygo	HORMAD1	wild type	183	750	750	20525	9670	20150	9295		1	1	11
190821_cell2_zygo	early zygo	HORMAD1	wild type	184	750	750	20770	9120	20395	8745		2	1	21
190821_cell2_zygo	early zygo	HORMAD1	wild type	188	750	750	23340	6060	22965	5685		2	1	21
190821_cell2_zygo	early zygo	HORMAD1	wild type	189	755	755	34292.5	12837.5	33915	12460		3	1	31
190821_cell2_zygo	early zygo	HORMAD1	wild type	190	755	755	34997.5	12327.5	34620	11950		1	1	11
190821_cell2_zygo	early zygo	HORMAD1	wild type	191	755	755	31952.5	19662.5	31575	19285		3	1	31
190821_cell2_zygo	early zygo	HORMAD1	wild type	192	755	755	22447.5	30157.5	22070	29780		2	1	21
190821_cell2_zygo	early zygo	HORMAD1	wild type	193	755	755	25107.5	32837.5	24730	32460		2	1	21
190821_cell2_zygo	early zygo	HORMAD1	wild type	194	755	755	23937.5	33267.5	23560	32890		2	2	22
190821_cell2_zygo	early zygo	HORMAD1	wild type	195	755	755	27477.5	37142.5	27100	36765		1	1	11
190821_cell2_zygo	early zygo	HORMAD1	wild type	196	755	755	31827.5	37752.5	31450	37375		3	1	31
190821_cell2_zygo	early zygo	HORMAD1	wild type	197	755	755	24917.5	36332.5	24540	35955		1	1	11
190821_cell2_zygo	early zygo	HORMAD1	wild type	198	755	755	34482.5	22972.5	34105	22595		1	1	11
190821_cell2_zygo	early zygo	HORMAD1	wild type	199	755	755	31462.5	22752.5	31085	22375		2	1	21
190821_cell3_lepto	lepto	HORMAD1	wild type	1	750	750	17705	44245	17330	43870		1	1	11
190821_cell3_lepto	lepto	HORMAD1	wild type	2	750	750	18420	43700	18045	43325		1	1	11
190821_cell3_lepto	lepto	HORMAD1	wild type	3	750	750	20015	43220	19640	42845		2	1	21
190821_cell3_lepto	lepto	HORMAD1	wild type	5	750	750	19645	42210	19270	41835		1	1	11
190821_cell3_lepto	lepto	HORMAD1	wild type	6	750	750	14865	42080	14490	41705		1	1	11
190821_cell3_lepto	lepto	HORMAD1	wild type	7	750	750	32325	42115	31950	41740		1	1	11
190821_cell3_lepto	lepto	HORMAD1	wild type	8	750	750	20405	42105	20030	41730		1	2	12
190821_cell3_lepto	lepto	HORMAD1	wild type	9	750	750	17985	42275	17610	41900		1	2	12
190821_cell3_lepto	lepto	HORMAD1	wild type	10	750	750	34995	41825	34620	41450		2	1	21
190821_cell3_lepto	lepto	HORMAD1	wild type	11	750	750	33065	41755	32690	41380		1	1	11
190821_cell3_lepto	lepto	HORMAD1	wild type	12	750	750	22185	41730	21810	41355		1	1	11
190821_cell3_lepto	lepto	HORMAD1	wild type	13	750	750	14255	41465	13880	41090		1	1	11
190821_cell3_lepto	lepto	HORMAD1	wild type	14	750	750	18790	41495	18415	41120		1	1	11
190821_cell3_lepto	lepto	HORMAD1	wild type	16	750	750	17135	41235	16760	40860		1	1	11
190821_cell3_lepto	lepto	HORMAD1	wild type	17	750	750	33605	41210	33230	40835		4	1	41
190821_cell3_lepto	lepto	HORMAD1	wild type	18	750	750	22415	41115	22040	40740		1	1	11
190821_cell3_lepto	lepto	HORMAD1	wild type	19	750	750	20280	41195	19905	40820		1	1	11
190821_cell3_lepto	lepto	HORMAD1	wild type	21	750	750	36855	40850	36480	40475		1	1	11
190821_cell3_lepto	lepto	HORMAD1	wild type	22	750	750	31180	40860	30805	40485		1	1	11
190821_cell3_lepto	lepto	HORMAD1	wild type	24	750	750	16280	40540	15905	40165		1	1	11
190821_cell3_lepto	lepto	HORMAD1	wild type	26	750	750	15240	39845	14865	39470		1	2	12
190821_cell3_lepto	lepto	HORMAD1	wild type	29	750	750	12685	39775	12310	39400		1	1	11
190821_cell3_lepto	lepto	HORMAD1	wild type	30	750	750	24860	39350	24485	38975		1	1	11
190821_cell3_lepto	lepto	HORMAD1	wild type	31	750	750	19045	39260	18670	38885		1	1	11
190821_cell3_lepto	lepto	HORMAD1	wild type	32	750	750	24290	39100	23915	38725		1	1	11
190821_cell3_lepto	lepto	HORMAD1	wild type	33	750	750	37695	39055	37320	38680		1	1	11
190821_cell3_lepto	lepto	HORMAD1	wild type	34	750	750	33485	38945	33110	38570		1	1	11
190821_cell3_lepto	lepto	HORMAD1	wild type	35	750	750	28385	38580	28010	38205		1	1	11
190821_cell3_lepto	lepto	HORMAD1	wild type	36	750	750	40655	38245	40280	37870		2	1	21
190821_cell3_lepto	lepto	HORMAD1	wild type	37	750	750	37150	38415	36775	38040		1	1	11
190821_cell3_lepto	lepto	HORMAD1	wild type	38	750	750	29065	38290	28690	37915		2	1	21
190821_cell3_lepto	lepto	HORMAD1	wild type	39	750	750	39650	38310	39275	37935		1	1	11
190821_cell3_lepto	lepto	HORMAD1	wild type	40	750	750	30950	38275	30575	37900		2	2	22
190821_cell3_lepto	lepto	HORMAD1	wild type	41	750	750	29705	38065	29330	37690		1	1	11
190821_cell3_lepto	lepto	HORMAD1	wild type	43	750	750	26030	37895	25655	37520		2	1	21
190821_cell3_lepto	lepto	HORMAD1	wild type	44	750	750	38570	37620	38195	37245		1	1	11
190821_cell3_lepto	lepto	HORMAD1	wild type	45	750	750	36905	37590	36530	37215		1	1	11
190821_cell3_lepto	lepto	HORMAD1	wild type	46	750	750	13095	37330	12720	36955		2	1	21
190821_cell3_lepto	lepto	HORMAD1	wild type	47	750	750	12095	37370	11720	36995		1	1	11
190821_cell3_lepto	lepto	HORMAD1	wild type	48	750	750	21850	37315	21475	36940		2	1	21
190821_cell3_lepto	lepto	HORMAD1	wild type	49	750	750	30505	36955	30130	36580		2	1	21
190821_cell3_lepto	lepto	HORMAD1	wild type	50	750	750	33255	37160	32880	36785		1	2	12
190821_cell3_lepto	lepto	HORMAD1	wild type	51	750	750	11655	36975	11280	36600		2	1	21
190821_cell3_lepto	lepto	HORMAD1	wild type	55	750	750	15545	36150	15170	35775		1	1	11
190821_cell3_lepto	lepto	HORMAD1	wild type	58	750	750	29530	35730	29155	35355		1	1	11
190821_cell3_lepto	lepto	HORMAD1	wild type	59	750	750	17530	35620	17155	35245		1	1	11
190821_cell3_lepto	lepto	HORMAD1	wild type	60	750	750	19990	35505	19615	35130		1	1	11
190821_cell3_lepto	lepto	HORMAD1	wild type	61	750	750	12130	35400	11755	35025		1	1	11
190821_cell3_lepto	lepto	HORMAD1	wild type	62	750	750	14065	35165	13690	34790		1	1	11
190821_cell3_lepto	lepto	HORMAD1	wild type	65	750	750	29870	34825	29495	34450		1	1	11
190821_cell3_lepto	lepto	HORMAD1	wild type	66	750	750	21505	34805	21130	34430		1	1	11
190821_cell3_lepto	lepto	HORMAD1	wild type	67	750	750	28790	34545	28415	34170		3	2	32
190821_cell3_lepto	lepto	HORMAD1	wild type	69	750	750	20480	34385	20105	34010		4	1	41
190821_cell3_lepto	lepto	HORMAD1	wild type	70	750	750	22155	34395	21780	34020		2	1	21
190821_cell3_lepto	lepto	HORMAD1	wild type	71	750	750	13185	34180	12810	33805		1	1	11
190821_cell3_lepto	lepto	HORMAD1	wild type	72	750	750	19805	34150	19430	33775		1	1	11
190821_cell3_lepto	lepto	HORMAD1	wild type	73	750	750	19575	33545	19200	33170		3	1	31
190821_cell3_lepto	lepto	HORMAD1	wild type	74	750	750	43210	33550	42835	33175		1	2	12
190821_cell3_lepto	lepto	HORMAD1	wild type	75	750	750	36210	33335	35835	32960		1	1	11
190821_cell3_lepto	lepto	HORMAD1	wild type	76	750	750	12905	33220	12530	32845		1	1	11
190821_cell3_lepto	lepto	HORMAD1	wild type	77	750	750	34280	33165	33905	32790		1	1	11
190821_cell3_lepto	lepto	HORMAD1	wild type	78	750	750	30770	32945	30395	32570		2	2	22
190821_cell3_lepto	lepto	HORMAD1	wild type	80	750	750	39435	32730	39060	32355		2	1	21
190821_cell3_lepto	lepto	HORMAD1	wild type	81	750	750	42330	32475	41955	32100		1	1	11
190821_cell3_lepto	lepto	HORMAD1	wild type	83	750	750	39640	32340	39265	31965		1	2	12
190821_cell3_lepto	lepto	HORMAD1	wild type	84	750	750	41120	31990	40745	31615		2	2	22
190821_cell3_lepto	lepto	HORMAD1	wild type	85	750	750	10535	32145	10160	31770		1	1	11
190821_cell3_lepto	lepto	HORMAD1	wild type	86	750	750	16920	32115	16545	31740		1	1	11
190821_cell3_lepto	lepto	HORMAD1	wild type	87	750	750	27960	31645	27585	31270		1	1	11
190821_cell3_lepto	lepto	HORMAD1	wild type	88	750	750	25550	31500	25175	31125		1	1	11
190821_cell3_lepto	lepto	HORMAD1	wild type	89	750	750	32095	31255	31720	30880		1	1	11
190821_cell3_lepto	lepto	HORMAD1	wild type	90	750	750	41980	31080	41605	30705		1	1	11
190821_cell3_lepto	lepto	HORMAD1	wild type	92	750	750	43990	30715	43615	30340		3	1	31
190821_cell3_lepto	lepto	HORMAD1	wild type	93	750	750	18115	30490	17740	30115		1	1	11
190821_cell3_lepto	lepto	HORMAD1	wild type	94	750	750	39605	30460	39230	30085		1	1	11
190821_cell3_lepto	lepto	HORMAD1	wild type	95	750	750	11705	30505	11330	30130		1	1	11
190821_cell3_lepto	lepto	HORMAD1	wild type	97	750	750	23350	29680	22975	29305		1	1	11
190821_cell3_lepto	lepto	HORMAD1	wild type	100	750	750	18425	29305	18050	28930		1	1	11
190821_cell3_lepto	lepto	HORMAD1	wild type	101	750	750	19775	29210	19400	28835		1	1	11
190821_cell3_lepto	lepto	HORMAD1	wild type	102	750	750	12700	29315	12325	28940		1	1	11
190821_cell3_lepto	lepto	HORMAD1	wild type	103	750	750	32470	29170	32095	28795		1	1	11
190821_cell3_lepto	lepto	HORMAD1	wild type	104	750	750	22025	29040	21650	28665		1	2	12
190821_cell3_lepto	lepto	HORMAD1	wild type	105	750	750	24350	28760	23975	28385		1	1	11
190821_cell3_lepto	lepto	HORMAD1	wild type	106	750	750	42970	28415	42595	28040		1	2	12
190821_cell3_lepto	lepto	HORMAD1	wild type	107	750	750	31565	28360	31190	27985		1	2	12
190821_cell3_lepto	lepto	HORMAD1	wild type	108	750	750	28205	28115	27830	27740		1	2	12
190821_cell3_lepto	lepto	HORMAD1	wild type	109	750	750	32345	28075	31970	27700		2	2	22
190821_cell3_lepto	lepto	HORMAD1	wild type	110	750	750	13690	28040	13315	27665		1	1	11
190821_cell3_lepto	lepto	HORMAD1	wild type	111	750	750	23630	27820	23255	27445		2	2	22
190821_cell3_lepto	lepto	HORMAD1	wild type	113	750	750	19420	27440	19045	27065		1	1	11
190821_cell3_lepto	lepto	HORMAD1	wild type	114	750	750	32295	27485	31920	27110		1	1	11
190821_cell3_lepto	lepto	HORMAD1	wild type	115	750	750	25325	27250	24950	26875		1	1	11
190821_cell3_lepto	lepto	HORMAD1	wild type	116	750	750	16595	27010	16220	26635		2	1	21
190821_cell3_lepto	lepto	HORMAD1	wild type	118	750	750	14115	26985	13740	26610		1	1	11
190821_cell3_lepto	lepto	HORMAD1	wild type	119	750	750	20775	26755	20400	26380		1	2	12
190821_cell3_lepto	lepto	HORMAD1	wild type	120	750	750	32230	26770	31855	26395		1	2	12
190821_cell3_lepto	lepto	HORMAD1	wild type	121	750	750	36175	26630	35800	26255		1	1	11
190821_cell3_lepto	lepto	HORMAD1	wild type	122	750	750	18890	26615	18515	26240		1	1	11
190821_cell3_lepto	lepto	HORMAD1	wild type	123	750	750	19675	26365	19300	25990		2	1	21
190821_cell3_lepto	lepto	HORMAD1	wild type	124	750	750	28890	26345	28515	25970		1	1	11
190821_cell3_lepto	lepto	HORMAD1	wild type	125	750	750	25895	26415	25520	26040		1	2	12
190821_cell3_lepto	lepto	HORMAD1	wild type	127	750	750	17390	26140	17015	25765		1	2	12
190821_cell3_lepto	lepto	HORMAD1	wild type	128	750	750	23890	26155	23515	25780		1	1	11
190821_cell3_lepto	lepto	HORMAD1	wild type	130	750	750	28325	25050	27950	24675		1	1	11
190821_cell3_lepto	lepto	HORMAD1	wild type	134	750	750	38055	24660	37680	24285		1	1	11
190821_cell3_lepto	lepto	HORMAD1	wild type	135	750	750	21410	24115	21035	23740		1	1	11
190821_cell3_lepto	lepto	HORMAD1	wild type	136	750	750	27590	24195	27215	23820		1	2	12
190821_cell3_lepto	lepto	HORMAD1	wild type	137	750	750	17795	24015	17420	23640		1	1	11
190821_cell3_lepto	lepto	HORMAD1	wild type	139	750	750	28945	23755	28570	23380		1	1	11
190821_cell3_lepto	lepto	HORMAD1	wild type	142	750	750	38060	23510	37685	23135		1	2	12
190821_cell3_lepto	lepto	HORMAD1	wild type	143	750	750	44890	23450	44515	23075		1	1	11
190821_cell3_lepto	lepto	HORMAD1	wild type	144	750	750	40275	23420	39900	23045		1	1	11
190821_cell3_lepto	lepto	HORMAD1	wild type	145	750	750	26695	23360	26320	22985		1	1	11
190821_cell3_lepto	lepto	HORMAD1	wild type	146	750	750	20865	23125	20490	22750		1	1	11
190821_cell3_lepto	lepto	HORMAD1	wild type	147	750	750	36425	23125	36050	22750		1	1	11
190821_cell3_lepto	lepto	HORMAD1	wild type	148	750	750	29510	22895	29135	22520		1	1	11
190821_cell3_lepto	lepto	HORMAD1	wild type	149	750	750	18415	22805	18040	22430		1	1	11
190821_cell3_lepto	lepto	HORMAD1	wild type	150	750	750	45215	22585	44840	22210		1	1	11
190821_cell3_lepto	lepto	HORMAD1	wild type	151	750	750	40920	22440	40545	22065		1	1	11
190821_cell3_lepto	lepto	HORMAD1	wild type	152	750	750	18685	21745	18310	21370		1	1	11
190821_cell3_lepto	lepto	HORMAD1	wild type	153	750	750	45025	21575	44650	21200		1	2	12
190821_cell3_lepto	lepto	HORMAD1	wild type	155	750	750	32845	21485	32470	21110		2	1	21
190821_cell3_lepto	lepto	HORMAD1	wild type	156	750	750	34270	21300	33895	20925		1	1	11
190821_cell3_lepto	lepto	HORMAD1	wild type	158	750	750	18680	20860	18305	20485		1	1	11
190821_cell3_lepto	lepto	HORMAD1	wild type	159	750	750	28755	20360	28380	19985		1	1	11
190821_cell3_lepto	lepto	HORMAD1	wild type	160	750	750	37275	20070	36900	19695		1	1	11
190821_cell3_lepto	lepto	HORMAD1	wild type	161	750	750	32030	20090	31655	19715		1	2	12
190821_cell3_lepto	lepto	HORMAD1	wild type	162	750	750	18310	19890	17935	19515		1	1	11
190821_cell3_lepto	lepto	HORMAD1	wild type	164	750	750	22265	19440	21890	19065		1	1	11
190821_cell3_lepto	lepto	HORMAD1	wild type	165	750	750	19300	19330	18925	18955		1	1	11
190821_cell3_lepto	lepto	HORMAD1	wild type	167	750	750	21650	19190	21275	18815		1	1	11
190821_cell3_lepto	lepto	HORMAD1	wild type	168	750	750	25810	18915	25435	18540		2	1	21
190821_cell3_lepto	lepto	HORMAD1	wild type	169	750	750	38915	19060	38540	18685		1	1	11
190821_cell3_lepto	lepto	HORMAD1	wild type	170	750	750	23965	19175	23590	18800		1	1	11
190821_cell3_lepto	lepto	HORMAD1	wild type	171	750	750	36480	18390	36105	18015		1	1	11
190821_cell3_lepto	lepto	HORMAD1	wild type	172	750	750	28440	18365	28065	17990		1	2	12
190821_cell3_lepto	lepto	HORMAD1	wild type	173	750	750	20135	18325	19760	17950		1	2	12
190821_cell3_lepto	lepto	HORMAD1	wild type	174	750	750	31265	18145	30890	17770		2	1	21
190821_cell3_lepto	lepto	HORMAD1	wild type	175	750	750	28140	18055	27765	17680		1	1	11
190821_cell3_lepto	lepto	HORMAD1	wild type	176	750	750	38465	17155	38090	16780		2	2	22
190821_cell3_lepto	lepto	HORMAD1	wild type	178	750	750	18590	16780	18215	16405		1	1	11
190821_cell3_lepto	lepto	HORMAD1	wild type	179	750	750	30670	16775	30295	16400		1	1	11
190821_cell3_lepto	lepto	HORMAD1	wild type	180	750	750	41365	16265	40990	15890		1	1	11
190821_cell3_lepto	lepto	HORMAD1	wild type	181	750	750	23270	16230	22895	15855		1	1	11
190821_cell3_lepto	lepto	HORMAD1	wild type	182	750	750	21165	16110	20790	15735		1	2	12
190821_cell3_lepto	lepto	HORMAD1	wild type	184	750	750	35020	15455	34645	15080		1	1	11
190821_cell3_lepto	lepto	HORMAD1	wild type	185	750	750	21110	15015	20735	14640		2	2	22
190821_cell3_lepto	lepto	HORMAD1	wild type	186	750	750	21845	15255	21470	14880		1	1	11
190821_cell3_lepto	lepto	HORMAD1	wild type	188	750	750	38665	14675	38290	14300		2	1	21
190821_cell3_lepto	lepto	HORMAD1	wild type	189	750	750	36575	14710	36200	14335		1	1	11
190821_cell3_lepto	lepto	HORMAD1	wild type	190	750	750	21185	14410	20810	14035		1	2	12
190821_cell3_lepto	lepto	HORMAD1	wild type	192	750	750	23855	11740	23480	11365		1	2	12
190821_cell3_lepto	lepto	HORMAD1	wild type	193	750	750	31330	11295	30955	10920		1	1	11
190821_cell3_lepto	lepto	HORMAD1	wild type	194	750	750	32145	11255	31770	10880		1	1	11
190821_cell3_lepto	lepto	HORMAD1	wild type	195	750	750	27150	11100	26775	10725		1	2	12
190821_cell3_lepto	lepto	HORMAD1	wild type	196	750	750	27725	11110	27350	10735		1	1	11
190821_cell3_lepto	lepto	HORMAD1	wild type	197	750	750	29720	10300	29345	9925		1	2	12
190821_cell3_lepto	lepto	HORMAD1	wild type	198	750	750	22780	10075	22405	9700		1	1	11
190821_cell3_lepto	lepto	HORMAD1	wild type	201	750	750	26610	9600	26235	9225		1	1	11
190821_cell3_lepto	lepto	HORMAD1	wild type	202	750	750	23705	9520	23330	9145		1	1	11
190821_cell3_lepto	lepto	HORMAD1	wild type	204	755	755	23267.5	25382.5	22890	25005		1	1	11
190821_cell3_lepto	lepto	HORMAD1	wild type	205	755	755	16232.5	28547.5	15855	28170		1	1	11
190821_cell3_lepto	lepto	HORMAD1	wild type	206	755	755	19712.5	39917.5	19335	39540		2	1	21
190821_cell3_lepto	lepto	HORMAD1	wild type	207	755	755	22982.5	37037.5	22605	36660		1	1	11
190821_cell3_lepto	lepto	HORMAD1	wild type	208	755	755	27602.5	36512.5	27225	36135		1	1	11
190821_cell3_lepto	lepto	HORMAD1	wild type	209	755	755	36602.5	36167.5	36225	35790		1	1	11
190821_cell3_lepto	lepto	HORMAD1	wild type	210	755	755	41372.5	30332.5	40995	29955		2	2	22
190821_cell4_zygo	early zygo	HORMAD1	wild type	1	750	750	10995	41720	10620	41345		2	1	21
190821_cell4_zygo	early zygo	HORMAD1	wild type	2	750	750	14600	41645	14225	41270		1	1	11
190821_cell4_zygo	early zygo	HORMAD1	wild type	4	750	750	12630	41415	12255	41040		1	1	11
190821_cell4_zygo	early zygo	HORMAD1	wild type	5	750	750	13575	41110	13200	40735		1	1	11
190821_cell4_zygo	early zygo	HORMAD1	wild type	6	750	750	18410	38890	18035	38515		1	1	11
190821_cell4_zygo	early zygo	HORMAD1	wild type	7	750	750	20695	37655	20320	37280		1	1	11
190821_cell4_zygo	early zygo	HORMAD1	wild type	8	750	750	25700	37080	25325	36705		1	1	11
190821_cell4_zygo	early zygo	HORMAD1	wild type	9	750	750	21925	36970	21550	36595		1	3	13
190821_cell4_zygo	early zygo	HORMAD1	wild type	10	750	750	26170	36905	25795	36530		1	1	11
190821_cell4_zygo	early zygo	HORMAD1	wild type	11	750	750	22020	36560	21645	36185		1	1	11
190821_cell4_zygo	early zygo	HORMAD1	wild type	12	750	750	27135	36170	26760	35795		1	1	11
190821_cell4_zygo	early zygo	HORMAD1	wild type	13	750	750	23215	35960	22840	35585		1	1	11
190821_cell4_zygo	early zygo	HORMAD1	wild type	14	750	750	26035	35815	25660	35440		1	1	11
190821_cell4_zygo	early zygo	HORMAD1	wild type	15	750	750	25175	35590	24800	35215		1	1	11
190821_cell4_zygo	early zygo	HORMAD1	wild type	16	750	750	24085	35445	23710	35070		1	1	11
190821_cell4_zygo	early zygo	HORMAD1	wild type	17	750	750	15250	35270	14875	34895		1	1	11
190821_cell4_zygo	early zygo	HORMAD1	wild type	18	750	750	16665	35240	16290	34865		3	1	31
190821_cell4_zygo	early zygo	HORMAD1	wild type	19	750	750	17575	35145	17200	34770		1	1	11
190821_cell4_zygo	early zygo	HORMAD1	wild type	21	750	750	28330	35070	27955	34695		1	1	11
190821_cell4_zygo	early zygo	HORMAD1	wild type	22	750	750	13055	35090	12680	34715		1	1	11
190821_cell4_zygo	early zygo	HORMAD1	wild type	24	750	750	18390	34890	18015	34515		1	1	11
190821_cell4_zygo	early zygo	HORMAD1	wild type	25	750	750	13500	34830	13125	34455		1	1	11
190821_cell4_zygo	early zygo	HORMAD1	wild type	27	750	750	33995	34660	33620	34285		1	1	11
190821_cell4_zygo	early zygo	HORMAD1	wild type	28	750	750	24805	34645	24430	34270		1	1	11
190821_cell4_zygo	early zygo	HORMAD1	wild type	29	750	750	29070	34425	28695	34050		1	1	11
190821_cell4_zygo	early zygo	HORMAD1	wild type	30	750	750	25375	34310	25000	33935		1	1	11
190821_cell4_zygo	early zygo	HORMAD1	wild type	31	750	750	33255	34055	32880	33680		1	1	11
190821_cell4_zygo	early zygo	HORMAD1	wild type	32	750	750	13950	34115	13575	33740		1	1	11
190821_cell4_zygo	early zygo	HORMAD1	wild type	33	750	750	6235	34105	5860	33730		1	1	11
190821_cell4_zygo	early zygo	HORMAD1	wild type	34	750	750	25750	33945	25375	33570		1	1	11
190821_cell4_zygo	early zygo	HORMAD1	wild type	35	750	750	24335	33570	23960	33195		1	1	11
190821_cell4_zygo	early zygo	HORMAD1	wild type	36	750	750	15465	33275	15090	32900		2	1	21
190821_cell4_zygo	early zygo	HORMAD1	wild type	37	750	750	19880	33385	19505	33010		1	1	11
190821_cell4_zygo	early zygo	HORMAD1	wild type	38	750	750	14455	33440	14080	33065		1	1	11
190821_cell4_zygo	early zygo	HORMAD1	wild type	41	750	750	29630	33080	29255	32705		1	1	11
190821_cell4_zygo	early zygo	HORMAD1	wild type	43	750	750	27650	32935	27275	32560		1	2	12
190821_cell4_zygo	early zygo	HORMAD1	wild type	44	750	750	6555	32705	6180	32330		1	1	11
190821_cell4_zygo	early zygo	HORMAD1	wild type	45	750	750	25785	32560	25410	32185		1	1	11
190821_cell4_zygo	early zygo	HORMAD1	wild type	46	750	750	25045	32440	24670	32065		2	1	21
190821_cell4_zygo	early zygo	HORMAD1	wild type	47	750	750	30315	32455	29940	32080		1	1	11
190821_cell4_zygo	early zygo	HORMAD1	wild type	48	750	750	20510	32005	20135	31630		1	1	11
190821_cell4_zygo	early zygo	HORMAD1	wild type	49	750	750	30655	31645	30280	31270		1	1	11
190821_cell4_zygo	early zygo	HORMAD1	wild type	51	750	750	23685	31085	23310	30710		2	2	22
190821_cell4_zygo	early zygo	HORMAD1	wild type	52	750	750	30805	30790	30430	30415		2	1	21
190821_cell4_zygo	early zygo	HORMAD1	wild type	53	750	750	15995	30755	15620	30380		2	2	22
190821_cell4_zygo	early zygo	HORMAD1	wild type	54	750	750	24980	30690	24605	30315		1	1	11
190821_cell4_zygo	early zygo	HORMAD1	wild type	55	750	750	15255	30665	14880	30290		1	1	11
190821_cell4_zygo	early zygo	HORMAD1	wild type	57	750	750	18195	30255	17820	29880		1	1	11
190821_cell4_zygo	early zygo	HORMAD1	wild type	58	750	750	23460	30100	23085	29725		1	1	11
190821_cell4_zygo	early zygo	HORMAD1	wild type	59	750	750	40950	30175	40575	29800		2	1	21
190821_cell4_zygo	early zygo	HORMAD1	wild type	60	750	750	45715	29845	45340	29470		1	1	11
190821_cell4_zygo	early zygo	HORMAD1	wild type	61	750	750	41825	29730	41450	29355		1	1	11
190821_cell4_zygo	early zygo	HORMAD1	wild type	62	750	750	22925	29380	22550	29005		1	1	11
190821_cell4_zygo	early zygo	HORMAD1	wild type	63	750	750	46905	28950	46530	28575		2	1	21
190821_cell4_zygo	early zygo	HORMAD1	wild type	64	750	750	40050	28980	39675	28605		1	1	11
190821_cell4_zygo	early zygo	HORMAD1	wild type	65	750	750	29980	28565	29605	28190		1	1	11
190821_cell4_zygo	early zygo	HORMAD1	wild type	66	750	750	21980	28540	21605	28165		1	1	11
190821_cell4_zygo	early zygo	HORMAD1	wild type	67	750	750	31550	28470	31175	28095		1	1	11
190821_cell4_zygo	early zygo	HORMAD1	wild type	69	750	750	41470	28235	41095	27860		1	1	11
190821_cell4_zygo	early zygo	HORMAD1	wild type	70	750	750	40395	28175	40020	27800		2	1	21
190821_cell4_zygo	early zygo	HORMAD1	wild type	71	750	750	47015	28105	46640	27730		1	1	11
190821_cell4_zygo	early zygo	HORMAD1	wild type	72	750	750	22360	27975	21985	27600		1	1	11
190821_cell4_zygo	early zygo	HORMAD1	wild type	73	750	750	32505	27700	32130	27325		2	2	22
190821_cell4_zygo	early zygo	HORMAD1	wild type	74	750	750	48255	27825	47880	27450		1	1	11
190821_cell4_zygo	early zygo	HORMAD1	wild type	75	750	750	31370	27715	30995	27340		1	2	12
190821_cell4_zygo	early zygo	HORMAD1	wild type	76	750	750	9920	27700	9545	27325		1	2	12
190821_cell4_zygo	early zygo	HORMAD1	wild type	77	750	750	48570	27530	48195	27155		1	1	11
190821_cell4_zygo	early zygo	HORMAD1	wild type	79	750	750	40205	27450	39830	27075		1	1	11
190821_cell4_zygo	early zygo	HORMAD1	wild type	80	750	750	32140	27495	31765	27120		2	1	21
190821_cell4_zygo	early zygo	HORMAD1	wild type	81	750	750	21245	27290	20870	26915		1	2	12
190821_cell4_zygo	early zygo	HORMAD1	wild type	82	750	750	33175	27275	32800	26900		1	1	11
190821_cell4_zygo	early zygo	HORMAD1	wild type	83	750	750	23195	27040	22820	26665		1	1	11
190821_cell4_zygo	early zygo	HORMAD1	wild type	85	750	750	47415	26620	47040	26245		1	1	11
190821_cell4_zygo	early zygo	HORMAD1	wild type	86	750	750	32625	26460	32250	26085		2	1	21
190821_cell4_zygo	early zygo	HORMAD1	wild type	87	750	750	8255	26435	7880	26060		1	1	11
190821_cell4_zygo	early zygo	HORMAD1	wild type	88	750	750	9365	26140	8990	25765		1	1	11
190821_cell4_zygo	early zygo	HORMAD1	wild type	91	750	750	31190	25840	30815	25465		1	1	11
190821_cell4_zygo	early zygo	HORMAD1	wild type	92	750	750	29365	25875	28990	25500		1	1	11
190821_cell4_zygo	early zygo	HORMAD1	wild type	93	750	750	8840	25695	8465	25320		1	1	11
190821_cell4_zygo	early zygo	HORMAD1	wild type	94	750	750	32700	25335	32325	24960		1	1	11
190821_cell4_zygo	early zygo	HORMAD1	wild type	95	750	750	30890	25335	30515	24960		1	1	11
190821_cell4_zygo	early zygo	HORMAD1	wild type	96	750	750	23260	25140	22885	24765		1	1	11
190821_cell4_zygo	early zygo	HORMAD1	wild type	98	750	750	17605	24640	17230	24265		2	1	21
190821_cell4_zygo	early zygo	HORMAD1	wild type	99	750	750	22275	24460	21900	24085		2	2	22
190821_cell4_zygo	early zygo	HORMAD1	wild type	100	750	750	30635	24415	30260	24040		2	1	21
190821_cell4_zygo	early zygo	HORMAD1	wild type	101	750	750	8730	24400	8355	24025		1	1	11
190821_cell4_zygo	early zygo	HORMAD1	wild type	102	750	750	43830	24045	43455	23670		1	1	11
190821_cell4_zygo	early zygo	HORMAD1	wild type	104	750	750	7725	24170	7350	23795		1	1	11
190821_cell4_zygo	early zygo	HORMAD1	wild type	105	750	750	31605	24105	31230	23730		3	1	31
190821_cell4_zygo	early zygo	HORMAD1	wild type	106	750	750	32395	23760	32020	23385		1	1	11
190821_cell4_zygo	early zygo	HORMAD1	wild type	107	750	750	18930	23480	18555	23105		2	1	21
190821_cell4_zygo	early zygo	HORMAD1	wild type	108	750	750	33075	23435	32700	23060		1	1	11
190821_cell4_zygo	early zygo	HORMAD1	wild type	109	750	750	31990	23340	31615	22965		1	1	11
190821_cell4_zygo	early zygo	HORMAD1	wild type	110	750	750	15915	23310	15540	22935		1	1	11
190821_cell4_zygo	early zygo	HORMAD1	wild type	111	750	750	36350	23010	35975	22635		1	1	11
190821_cell4_zygo	early zygo	HORMAD1	wild type	112	750	750	19280	22965	18905	22590		1	1	11
190821_cell4_zygo	early zygo	HORMAD1	wild type	113	750	750	26505	22815	26130	22440		1	1	11
190821_cell4_zygo	early zygo	HORMAD1	wild type	114	750	750	30930	22615	30555	22240		1	1	11
190821_cell4_zygo	early zygo	HORMAD1	wild type	115	750	750	17270	22560	16895	22185		3	1	31
190821_cell4_zygo	early zygo	HORMAD1	wild type	116	750	750	9145	22225	8770	21850		1	1	11
190821_cell4_zygo	early zygo	HORMAD1	wild type	117	750	750	21510	22140	21135	21765		1	1	11
190821_cell4_zygo	early zygo	HORMAD1	wild type	119	750	750	26585	22030	26210	21655		1	1	11
190821_cell4_zygo	early zygo	HORMAD1	wild type	121	750	750	8275	21830	7900	21455		1	1	11
190821_cell4_zygo	early zygo	HORMAD1	wild type	122	750	750	34020	21840	33645	21465		1	1	11
190821_cell4_zygo	early zygo	HORMAD1	wild type	123	750	750	18035	21660	17660	21285		3	3	33
190821_cell4_zygo	early zygo	HORMAD1	wild type	124	750	750	31525	21755	31150	21380		1	1	11
190821_cell4_zygo	early zygo	HORMAD1	wild type	125	750	750	25325	21580	24950	21205		1	1	11
190821_cell4_zygo	early zygo	HORMAD1	wild type	127	750	750	30720	21290	30345	20915		1	2	12
190821_cell4_zygo	early zygo	HORMAD1	wild type	129	750	750	9715	20960	9340	20585		1	1	11
190821_cell4_zygo	early zygo	HORMAD1	wild type	131	750	750	21955	20835	21580	20460		1	1	11
190821_cell4_zygo	early zygo	HORMAD1	wild type	132	750	750	8875	20785	8500	20410		2	1	21
190821_cell4_zygo	early zygo	HORMAD1	wild type	133	750	750	15445	20825	15070	20450		1	1	11
190821_cell4_zygo	early zygo	HORMAD1	wild type	135	750	750	30485	20500	30110	20125		1	1	11
190821_cell4_zygo	early zygo	HORMAD1	wild type	136	750	750	9315	20240	8940	19865		1	1	11
190821_cell4_zygo	early zygo	HORMAD1	wild type	138	750	750	45040	19870	44665	19495		1	1	11
190821_cell4_zygo	early zygo	HORMAD1	wild type	139	750	750	41480	19805	41105	19430		1	1	11
190821_cell4_zygo	early zygo	HORMAD1	wild type	141	750	750	20810	19710	20435	19335		1	1	11
190821_cell4_zygo	early zygo	HORMAD1	wild type	142	750	750	42520	19680	42145	19305		1	1	11
190821_cell4_zygo	early zygo	HORMAD1	wild type	143	750	750	44015	19665	43640	19290		1	1	11
190821_cell4_zygo	early zygo	HORMAD1	wild type	144	750	750	10670	19555	10295	19180		1	1	11
190821_cell4_zygo	early zygo	HORMAD1	wild type	146	750	750	30120	19580	29745	19205		1	1	11
190821_cell4_zygo	early zygo	HORMAD1	wild type	149	750	750	30750	18460	30375	18085		1	1	11
190821_cell4_zygo	early zygo	HORMAD1	wild type	150	750	750	23680	18585	23305	18210		2	2	22
190821_cell4_zygo	early zygo	HORMAD1	wild type	151	750	750	22475	18390	22100	18015		2	2	22
190821_cell4_zygo	early zygo	HORMAD1	wild type	152	750	750	47115	18250	46740	17875		1	1	11
190821_cell4_zygo	early zygo	HORMAD1	wild type	153	750	750	22845	18235	22470	17860		2	1	21
190821_cell4_zygo	early zygo	HORMAD1	wild type	154	750	750	16105	18005	15730	17630		1	1	11
190821_cell4_zygo	early zygo	HORMAD1	wild type	155	750	750	34605	17930	34230	17555		1	1	11
190821_cell4_zygo	early zygo	HORMAD1	wild type	156	750	750	44460	17870	44085	17495		1	1	11
190821_cell4_zygo	early zygo	HORMAD1	wild type	157	750	750	27075	17800	26700	17425		1	1	11
190821_cell4_zygo	early zygo	HORMAD1	wild type	158	750	750	23970	17455	23595	17080		1	1	11
190821_cell4_zygo	early zygo	HORMAD1	wild type	159	750	750	34750	17495	34375	17120		1	1	11
190821_cell4_zygo	early zygo	HORMAD1	wild type	160	750	750	24625	17310	24250	16935		1	2	12
190821_cell4_zygo	early zygo	HORMAD1	wild type	161	750	750	16980	17105	16605	16730		1	1	11
190821_cell4_zygo	early zygo	HORMAD1	wild type	162	750	750	47185	16995	46810	16620		2	1	21
190821_cell4_zygo	early zygo	HORMAD1	wild type	164	750	750	26440	16655	26065	16280		1	1	11
190821_cell4_zygo	early zygo	HORMAD1	wild type	165	750	750	18355	16505	17980	16130		1	1	11
190821_cell4_zygo	early zygo	HORMAD1	wild type	166	750	750	32900	16565	32525	16190		1	1	11
190821_cell4_zygo	early zygo	HORMAD1	wild type	168	750	750	34805	16410	34430	16035		1	1	11
190821_cell4_zygo	early zygo	HORMAD1	wild type	169	750	750	35325	15455	34950	15080		1	1	11
190821_cell4_zygo	early zygo	HORMAD1	wild type	170	750	750	33830	15425	33455	15050		1	1	11
190821_cell4_zygo	early zygo	HORMAD1	wild type	171	750	750	28255	15205	27880	14830		1	1	11
190821_cell4_zygo	early zygo	HORMAD1	wild type	172	750	750	22110	14825	21735	14450		1	1	11
190821_cell4_zygo	early zygo	HORMAD1	wild type	173	750	750	32430	14700	32055	14325		1	1	11
190821_cell4_zygo	early zygo	HORMAD1	wild type	174	750	750	22795	14900	22420	14525		2	2	22
190821_cell4_zygo	early zygo	HORMAD1	wild type	175	750	750	20970	14435	20595	14060		1	1	11
190821_cell4_zygo	early zygo	HORMAD1	wild type	176	750	750	35570	14375	35195	14000		1	1	11
190821_cell4_zygo	early zygo	HORMAD1	wild type	178	750	750	20255	14295	19880	13920		1	1	11
190821_cell4_zygo	early zygo	HORMAD1	wild type	179	750	750	19210	14150	18835	13775		1	1	11
190821_cell4_zygo	early zygo	HORMAD1	wild type	180	750	750	18940	13745	18565	13370		1	1	11
190821_cell4_zygo	early zygo	HORMAD1	wild type	181	750	750	29010	13665	28635	13290		1	1	11
190821_cell4_zygo	early zygo	HORMAD1	wild type	182	750	750	27900	13600	27525	13225		1	1	11
190821_cell4_zygo	early zygo	HORMAD1	wild type	184	750	750	32655	13480	32280	13105		1	1	11
190821_cell4_zygo	early zygo	HORMAD1	wild type	186	750	750	24090	13115	23715	12740		1	1	11
190821_cell4_zygo	early zygo	HORMAD1	wild type	187	750	750	29825	13200	29450	12825		1	1	11
190821_cell4_zygo	early zygo	HORMAD1	wild type	189	750	750	26875	12890	26500	12515		1	1	11
190821_cell4_zygo	early zygo	HORMAD1	wild type	190	750	750	28245	12950	27870	12575		3	1	31
190821_cell4_zygo	early zygo	HORMAD1	wild type	191	750	750	41065	12690	40690	12315		1	1	11
190821_cell4_zygo	early zygo	HORMAD1	wild type	192	750	750	25670	12160	25295	11785		2	1	21
190821_cell4_zygo	early zygo	HORMAD1	wild type	193	750	750	26620	11955	26245	11580		1	1	11
190821_cell4_zygo	early zygo	HORMAD1	wild type	194	750	750	19515	11845	19140	11470		2	1	21
190821_cell4_zygo	early zygo	HORMAD1	wild type	196	750	750	19345	11225	18970	10850		1	1	11
190821_cell4_zygo	early zygo	HORMAD1	wild type	197	750	750	18830	10590	18455	10215		1	1	11
190821_cell4_zygo	early zygo	HORMAD1	wild type	198	750	750	36125	10145	35750	9770		2	1	21
190821_cell4_zygo	early zygo	HORMAD1	wild type	199	750	750	43280	9905	42905	9530		1	1	11
190821_cell4_zygo	early zygo	HORMAD1	wild type	200	750	750	37890	9825	37515	9450		1	1	11
190821_cell4_zygo	early zygo	HORMAD1	wild type	202	750	750	22940	9265	22565	8890		1	1	11
190821_cell4_zygo	early zygo	HORMAD1	wild type	203	750	750	37640	8570	37265	8195		1	1	11
190821_cell4_zygo	early zygo	HORMAD1	wild type	204	750	750	18555	8695	18180	8320		2	1	21
190821_cell4_zygo	early zygo	HORMAD1	wild type	205	750	750	23290	8265	22915	7890		1	1	11
190821_cell4_zygo	early zygo	HORMAD1	wild type	207	750	750	37020	6190	36645	5815		1	1	11
190821_cell4_zygo	early zygo	HORMAD1	wild type	208	750	750	36990	4410	36615	4035		1	1	11
190821_cell4_zygo	early zygo	HORMAD1	wild type	209	750	750	36795	3705	36420	3330		1	1	11
190821_cell4_zygo	early zygo	HORMAD1	wild type	210	755	755	37082.5	22172.5	36705	21795		1	1	11
190821_cell4_zygo	early zygo	HORMAD1	wild type	211	755	755	40112.5	30257.5	39735	29880		2	1	21
190821_cell4_zygo	early zygo	HORMAD1	wild type	212	755	755	24887.5	11207.5	24510	10830		1	1	11
190821_cell4_zygo	early zygo	HORMAD1	wild type	213	755	755	8222.5	32867.5	7845	32490		1	1	11
190822_cell1_zygo	mid zygo	HORMAD1	wild type	1	750	750	18700	47465	18325	47090		1	1	11
190822_cell1_zygo	mid zygo	HORMAD1	wild type	3	750	750	16495	45710	16120	45335		2	1	21
190822_cell1_zygo	mid zygo	HORMAD1	wild type	4	750	750	10915	44575	10540	44200		1	1	11
190822_cell1_zygo	mid zygo	HORMAD1	wild type	6	750	750	31335	41080	30960	40705		1	1	11
190822_cell1_zygo	mid zygo	HORMAD1	wild type	7	750	750	32490	40270	32115	39895		2	2	22
190822_cell1_zygo	mid zygo	HORMAD1	wild type	8	750	750	33125	39660	32750	39285		1	1	11
190822_cell1_zygo	mid zygo	HORMAD1	wild type	9	750	750	30610	39545	30235	39170		1	1	11
190822_cell1_zygo	mid zygo	HORMAD1	wild type	10	750	750	29950	39210	29575	38835		2	2	22
190822_cell1_zygo	mid zygo	HORMAD1	wild type	11	750	750	33385	38735	33010	38360		1	1	11
190822_cell1_zygo	mid zygo	HORMAD1	wild type	12	750	750	33920	38190	33545	37815		3	1	31
190822_cell1_zygo	mid zygo	HORMAD1	wild type	13	750	750	28750	37995	28375	37620		1	1	11
190822_cell1_zygo	mid zygo	HORMAD1	wild type	14	750	750	26525	37830	26150	37455		1	1	11
190822_cell1_zygo	mid zygo	HORMAD1	wild type	15	750	750	27390	37630	27015	37255		1	2	12
190822_cell1_zygo	mid zygo	HORMAD1	wild type	16	750	750	33735	37315	33360	36940		2	2	22
190822_cell1_zygo	mid zygo	HORMAD1	wild type	17	750	750	28235	37065	27860	36690		1	1	11
190822_cell1_zygo	mid zygo	HORMAD1	wild type	18	750	750	34035	36120	33660	35745		2	1	21
190822_cell1_zygo	mid zygo	HORMAD1	wild type	19	750	750	37300	35880	36925	35505		1	1	11
190822_cell1_zygo	mid zygo	HORMAD1	wild type	21	750	750	34990	35490	34615	35115		4	2	42
190822_cell1_zygo	mid zygo	HORMAD1	wild type	22	750	750	27260	35760	26885	35385		1	1	11
190822_cell1_zygo	mid zygo	HORMAD1	wild type	25	750	750	34090	35160	33715	34785		1	1	11
190822_cell1_zygo	mid zygo	HORMAD1	wild type	26	750	750	33660	35025	33285	34650		1	1	11
190822_cell1_zygo	mid zygo	HORMAD1	wild type	27	750	750	36670	34965	36295	34590		2	2	22
190822_cell1_zygo	mid zygo	HORMAD1	wild type	30	750	750	38735	34665	38360	34290		1	2	12
190822_cell1_zygo	mid zygo	HORMAD1	wild type	31	750	750	33245	34560	32870	34185		2	1	21
190822_cell1_zygo	mid zygo	HORMAD1	wild type	32	750	750	38545	34300	38170	33925		2	2	22
190822_cell1_zygo	mid zygo	HORMAD1	wild type	33	750	750	34440	34240	34065	33865		2	2	22
190822_cell1_zygo	mid zygo	HORMAD1	wild type	35	750	750	17085	32780	16710	32405		1	2	12
190822_cell1_zygo	mid zygo	HORMAD1	wild type	36	750	750	41770	32880	41395	32505		1	1	11
190822_cell1_zygo	mid zygo	HORMAD1	wild type	37	750	750	9910	32260	9535	31885		1	1	11
190822_cell1_zygo	mid zygo	HORMAD1	wild type	38	750	750	10595	32115	10220	31740		3	1	31
190822_cell1_zygo	mid zygo	HORMAD1	wild type	39	750	750	8860	32120	8485	31745		1	1	11
190822_cell1_zygo	mid zygo	HORMAD1	wild type	40	750	750	16415	31865	16040	31490		1	1	11
190822_cell1_zygo	mid zygo	HORMAD1	wild type	41	750	750	13315	31780	12940	31405		1	1	11
190822_cell1_zygo	mid zygo	HORMAD1	wild type	43	750	750	9590	31380	9215	31005		3	1	31
190822_cell1_zygo	mid zygo	HORMAD1	wild type	45	750	750	10635	31005	10260	30630		3	2	32
190822_cell1_zygo	mid zygo	HORMAD1	wild type	46	750	750	33330	30835	32955	30460		1	1	11
190822_cell1_zygo	mid zygo	HORMAD1	wild type	47	750	750	46895	30310	46520	29935		1	4	14
190822_cell1_zygo	mid zygo	HORMAD1	wild type	48	750	750	1660	30150	1285	29775		1	1	11
190822_cell1_zygo	mid zygo	HORMAD1	wild type	49	750	750	11365	30175	10990	29800		1	1	11
190822_cell1_zygo	mid zygo	HORMAD1	wild type	50	750	750	15665	30005	15290	29630		2	2	22
190822_cell1_zygo	mid zygo	HORMAD1	wild type	51	750	750	34355	29925	33980	29550		1	1	11
190822_cell1_zygo	mid zygo	HORMAD1	wild type	52	750	750	3135	29765	2760	29390		1	1	11
190822_cell1_zygo	mid zygo	HORMAD1	wild type	53	750	750	11890	29720	11515	29345		1	1	11
190822_cell1_zygo	mid zygo	HORMAD1	wild type	54	750	750	34275	29230	33900	28855		2	1	21
190822_cell1_zygo	mid zygo	HORMAD1	wild type	55	750	750	48585	29030	48210	28655		1	1	11
190822_cell1_zygo	mid zygo	HORMAD1	wild type	56	750	750	15185	28710	14810	28335		1	1	11
190822_cell1_zygo	mid zygo	HORMAD1	wild type	57	750	750	34025	28440	33650	28065		1	1	11
190822_cell1_zygo	mid zygo	HORMAD1	wild type	58	750	750	49430	27895	49055	27520		1	1	11
190822_cell1_zygo	mid zygo	HORMAD1	wild type	59	750	750	33730	27640	33355	27265		1	1	11
190822_cell1_zygo	mid zygo	HORMAD1	wild type	60	750	750	27955	27380	27580	27005		1	1	11
190822_cell1_zygo	mid zygo	HORMAD1	wild type	61	750	750	34625	27050	34250	26675		3	1	31
190822_cell1_zygo	mid zygo	HORMAD1	wild type	62	750	750	33575	27065	33200	26690		1	1	11
190822_cell1_zygo	mid zygo	HORMAD1	wild type	63	750	750	34135	26920	33760	26545		3	2	32
190822_cell1_zygo	mid zygo	HORMAD1	wild type	65	750	750	49865	26135	49490	25760		1	2	12
190822_cell1_zygo	mid zygo	HORMAD1	wild type	66	750	750	12085	25900	11710	25525		1	1	11
190822_cell1_zygo	mid zygo	HORMAD1	wild type	67	750	750	12025	25255	11650	24880		3	2	32
190822_cell1_zygo	mid zygo	HORMAD1	wild type	68	750	750	27785	25070	27410	24695		2	1	21
190822_cell1_zygo	mid zygo	HORMAD1	wild type	69	750	750	41430	24445	41055	24070		4	1	41
190822_cell1_zygo	mid zygo	HORMAD1	wild type	70	750	750	11465	24380	11090	24005		1	1	11
190822_cell1_zygo	mid zygo	HORMAD1	wild type	72	750	750	42335	23875	41960	23500		3	1	31
190822_cell1_zygo	mid zygo	HORMAD1	wild type	73	750	750	40605	23990	40230	23615		1	1	11
190822_cell1_zygo	mid zygo	HORMAD1	wild type	74	750	750	11800	23985	11425	23610		1	1	11
190822_cell1_zygo	mid zygo	HORMAD1	wild type	75	750	750	39535	23640	39160	23265		1	1	11
190822_cell1_zygo	mid zygo	HORMAD1	wild type	77	750	750	43215	22755	42840	22380		4	1	41
190822_cell1_zygo	mid zygo	HORMAD1	wild type	79	750	750	39385	22885	39010	22510		1	1	11
190822_cell1_zygo	mid zygo	HORMAD1	wild type	80	750	750	46640	22070	46265	21695		1	1	11
190822_cell1_zygo	mid zygo	HORMAD1	wild type	82	750	750	22570	21220	22195	20845		1	1	11
190822_cell1_zygo	mid zygo	HORMAD1	wild type	83	750	750	46300	21200	45925	20825		1	1	11
190822_cell1_zygo	mid zygo	HORMAD1	wild type	84	750	750	34825	20840	34450	20465		3	2	32
190822_cell1_zygo	mid zygo	HORMAD1	wild type	85	750	750	33810	20895	33435	20520		1	1	11
190822_cell1_zygo	mid zygo	HORMAD1	wild type	87	750	750	43330	20265	42955	19890		1	1	11
190822_cell1_zygo	mid zygo	HORMAD1	wild type	88	750	750	22790	20195	22415	19820		1	1	11
190822_cell1_zygo	mid zygo	HORMAD1	wild type	89	750	750	33310	19995	32935	19620		1	1	11
190822_cell1_zygo	mid zygo	HORMAD1	wild type	90	750	750	46275	19635	45900	19260		3	2	32
190822_cell1_zygo	mid zygo	HORMAD1	wild type	91	750	750	22780	19620	22405	19245		1	1	11
190822_cell1_zygo	mid zygo	HORMAD1	wild type	92	750	750	33395	19360	33020	18985		2	1	21
190822_cell1_zygo	mid zygo	HORMAD1	wild type	93	750	750	23200	18645	22825	18270		3	2	32
190822_cell1_zygo	mid zygo	HORMAD1	wild type	94	750	750	46200	18600	45825	18225		1	2	12
190822_cell1_zygo	mid zygo	HORMAD1	wild type	95	750	750	37630	18410	37255	18035		1	1	11
190822_cell1_zygo	mid zygo	HORMAD1	wild type	97	750	750	36845	18195	36470	17820		2	1	21
190822_cell1_zygo	mid zygo	HORMAD1	wild type	98	750	750	33160	18450	32785	18075		1	1	11
190822_cell1_zygo	mid zygo	HORMAD1	wild type	99	750	750	23480	18000	23105	17625		1	1	11
190822_cell1_zygo	mid zygo	HORMAD1	wild type	100	750	750	9405	17660	9030	17285		1	1	11
190822_cell1_zygo	mid zygo	HORMAD1	wild type	101	750	750	33290	17670	32915	17295		1	1	11
190822_cell1_zygo	mid zygo	HORMAD1	wild type	103	750	750	36135	17085	35760	16710		2	1	21
190822_cell1_zygo	mid zygo	HORMAD1	wild type	104	750	750	16105	17210	15730	16835		1	1	11
190822_cell1_zygo	mid zygo	HORMAD1	wild type	106	750	750	28105	17015	27730	16640		2	1	21
190822_cell1_zygo	mid zygo	HORMAD1	wild type	107	750	750	23810	17070	23435	16695		1	1	11
190822_cell1_zygo	mid zygo	HORMAD1	wild type	109	750	750	46075	17130	45700	16755		1	1	11
190822_cell1_zygo	mid zygo	HORMAD1	wild type	110	750	750	29340	16920	28965	16545		1	1	11
190822_cell1_zygo	mid zygo	HORMAD1	wild type	111	750	750	30095	16970	29720	16595		1	1	11
190822_cell1_zygo	mid zygo	HORMAD1	wild type	112	750	750	22210	16870	21835	16495		2	1	21
190822_cell1_zygo	mid zygo	HORMAD1	wild type	113	750	750	8740	16850	8365	16475		1	2	12
190822_cell1_zygo	mid zygo	HORMAD1	wild type	114	750	750	23310	16770	22935	16395		1	1	11
190822_cell1_zygo	mid zygo	HORMAD1	wild type	117	750	750	46040	16535	45665	16160		1	1	11
190822_cell1_zygo	mid zygo	HORMAD1	wild type	118	750	750	8525	16320	8150	15945		1	1	11
190822_cell1_zygo	mid zygo	HORMAD1	wild type	120	750	750	34910	16295	34535	15920		2	1	21
190822_cell1_zygo	mid zygo	HORMAD1	wild type	121	750	750	34010	16180	33635	15805		2	1	21
190822_cell1_zygo	mid zygo	HORMAD1	wild type	122	750	750	16040	15820	15665	15445		1	1	11
190822_cell1_zygo	mid zygo	HORMAD1	wild type	125	750	750	10110	15565	9735	15190		2	1	21
190822_cell1_zygo	mid zygo	HORMAD1	wild type	127	750	750	24360	15305	23985	14930		2	2	22
190822_cell1_zygo	mid zygo	HORMAD1	wild type	128	750	750	16525	15210	16150	14835		1	1	11
190822_cell1_zygo	mid zygo	HORMAD1	wild type	129	750	750	24800	15130	24425	14755		1	1	11
190822_cell1_zygo	mid zygo	HORMAD1	wild type	131	750	750	17035	14100	16660	13725		2	1	21
190822_cell1_zygo	mid zygo	HORMAD1	wild type	133	750	750	17685	12795	17310	12420		1	2	12
190822_cell1_zygo	mid zygo	HORMAD1	wild type	135	750	750	37075	11970	36700	11595		2	3	23
190822_cell1_zygo	mid zygo	HORMAD1	wild type	136	750	750	36655	10930	36280	10555		1	2	12
190822_cell1_zygo	mid zygo	HORMAD1	wild type	137	750	750	47200	9325	46825	8950		1	1	11
190822_cell1_zygo	mid zygo	HORMAD1	wild type	138	750	750	46995	8550	46620	8175		1	1	11
190822_cell1_zygo	mid zygo	HORMAD1	wild type	140	750	750	45855	7160	45480	6785		1	1	11
190822_cell1_zygo	mid zygo	HORMAD1	wild type	141	750	750	45045	6860	44670	6485		1	1	11
190822_cell1_zygo	mid zygo	HORMAD1	wild type	142	750	750	44270	6625	43895	6250		1	1	11
190822_cell1_zygo	mid zygo	HORMAD1	wild type	143	750	750	43670	6295	43295	5920		1	1	11
190822_cell1_zygo	mid zygo	HORMAD1	wild type	145	755	755	28542.5	22222.5	28165	21845		1	1	11
190822_cell1_zygo	mid zygo	HORMAD1	wild type	146	755	755	28167.5	22777.5	27790	22400		2	2	22
190822_cell1_zygo	mid zygo	HORMAD1	wild type	147	755	755	35772.5	36217.5	35395	35840		3	2	32
190822_cell2_pachy	pachy	HORMAD1	wild type	1	750	750	25770	40745	25395	40370		1	1	11
190822_cell2_pachy	pachy	HORMAD1	wild type	2	750	750	26495	40285	26120	39910		1	1	11
190822_cell2_pachy	pachy	HORMAD1	wild type	3	750	750	28330	39760	27955	39385		2	2	22
190822_cell2_pachy	pachy	HORMAD1	wild type	4	750	750	28905	39690	28530	39315		1	1	11
190822_cell2_pachy	pachy	HORMAD1	wild type	6	750	750	28205	32550	27830	32175		1	1	11
190822_cell2_pachy	pachy	HORMAD1	wild type	7	750	750	15815	31970	15440	31595		2	1	21
190822_cell2_pachy	pachy	HORMAD1	wild type	8	750	750	28075	31790	27700	31415		3	2	32
190822_cell2_pachy	pachy	HORMAD1	wild type	9	750	750	16705	31225	16330	30850		2	1	21
190822_cell2_pachy	pachy	HORMAD1	wild type	10	750	750	28035	31035	27660	30660		1	1	11
190822_cell2_pachy	pachy	HORMAD1	wild type	12	750	750	42395	30260	42020	29885		1	1	11
190822_cell2_pachy	pachy	HORMAD1	wild type	13	750	750	48385	30140	48010	29765		1	1	11
190822_cell2_pachy	pachy	HORMAD1	wild type	14	750	750	18045	30185	17670	29810		2	1	21
190822_cell2_pachy	pachy	HORMAD1	wild type	16	750	750	43025	29475	42650	29100		1	1	11
190822_cell2_pachy	pachy	HORMAD1	wild type	17	750	750	27980	29410	27605	29035		1	1	11
190822_cell2_pachy	pachy	HORMAD1	wild type	19	750	750	43075	28360	42700	27985		1	1	11
190822_cell2_pachy	pachy	HORMAD1	wild type	20	750	750	24925	28260	24550	27885		2	2	22
190822_cell2_pachy	pachy	HORMAD1	wild type	21	750	750	26170	28055	25795	27680		1	1	11
190822_cell2_pachy	pachy	HORMAD1	wild type	23	750	750	38000	28100	37625	27725		2	1	21
190822_cell2_pachy	pachy	HORMAD1	wild type	24	750	750	43625	27890	43250	27515		2	2	22
190822_cell2_pachy	pachy	HORMAD1	wild type	25	750	750	45545	27600	45170	27225		1	3	13
190822_cell2_pachy	pachy	HORMAD1	wild type	26	750	750	47505	27645	47130	27270		1	1	11
190822_cell2_pachy	pachy	HORMAD1	wild type	28	750	750	27455	27480	27080	27105		3	1	31
190822_cell2_pachy	pachy	HORMAD1	wild type	29	750	750	46120	27330	45745	26955		2	1	21
190822_cell2_pachy	pachy	HORMAD1	wild type	33	750	750	31080	26050	30705	25675		1	1	11
190822_cell2_pachy	pachy	HORMAD1	wild type	34	750	750	38845	25690	38470	25315		1	1	11
190822_cell2_pachy	pachy	HORMAD1	wild type	36	750	750	30790	25410	30415	25035		1	2	12
190822_cell2_pachy	pachy	HORMAD1	wild type	37	750	750	11075	25225	10700	24850		1	1	11
190822_cell2_pachy	pachy	HORMAD1	wild type	38	750	750	47150	24905	46775	24530		1	1	11
190822_cell2_pachy	pachy	HORMAD1	wild type	39	750	750	47085	24255	46710	23880		4	3	43
190822_cell2_pachy	pachy	HORMAD1	wild type	40	750	750	29360	23790	28985	23415		1	1	11
190822_cell2_pachy	pachy	HORMAD1	wild type	41	750	750	46975	23360	46600	22985		2	1	21
190822_cell2_pachy	pachy	HORMAD1	wild type	42	750	750	46370	22380	45995	22005		2	1	21
190822_cell2_pachy	pachy	HORMAD1	wild type	43	750	750	28175	22345	27800	21970		1	1	11
190822_cell2_pachy	pachy	HORMAD1	wild type	44	750	750	44835	21695	44460	21320		2	1	21
190822_cell2_pachy	pachy	HORMAD1	wild type	45	750	750	28230	21595	27855	21220		1	1	11
190822_cell2_pachy	pachy	HORMAD1	wild type	46	750	750	19990	19960	19615	19585		1	1	11
190822_cell2_pachy	pachy	HORMAD1	wild type	47	750	750	21125	19835	20750	19460		1	1	11
190822_cell2_pachy	pachy	HORMAD1	wild type	48	750	750	33665	19810	33290	19435		1	1	11
190822_cell2_pachy	pachy	HORMAD1	wild type	49	750	750	36020	19130	35645	18755		1	1	11
190822_cell2_pachy	pachy	HORMAD1	wild type	50	750	750	15035	17440	14660	17065		1	1	11
190822_cell2_pachy	pachy	HORMAD1	wild type	51	750	750	38620	16975	38245	16600		1	1	11
190822_cell2_pachy	pachy	HORMAD1	wild type	52	750	750	15960	16950	15585	16575		1	1	11
190822_cell2_pachy	pachy	HORMAD1	wild type	54	750	750	14115	16670	13740	16295		2	1	21
190822_cell2_pachy	pachy	HORMAD1	wild type	55	750	750	11040	16125	10665	15750		1	1	11
190822_cell2_pachy	pachy	HORMAD1	wild type	56	750	750	16865	15830	16490	15455		1	1	11
190822_cell2_pachy	pachy	HORMAD1	wild type	57	750	750	14635	15255	14260	14880		1	1	11
190822_cell2_pachy	pachy	HORMAD1	wild type	58	750	750	15255	15020	14880	14645		2	2	22
190822_cell2_pachy	pachy	HORMAD1	wild type	60	750	750	33790	13510	33415	13135		1	1	11
190822_cell2_pachy	pachy	HORMAD1	wild type	63	750	750	34840	10985	34465	10610		1	1	11
190822_cell2_pachy	pachy	HORMAD1	wild type	66	750	750	31310	9495	30935	9120		1	1	11
190822_cell2_pachy	pachy	HORMAD1	wild type	67	750	750	23905	7030	23530	6655		1	1	11
190822_cell2_pachy	pachy	HORMAD1	wild type	68	750	750	22670	6505	22295	6130		4	2	42
190822_cell2_pachy	pachy	HORMAD1	wild type	70	750	750	30560	5910	30185	5535		2	1	21
190822_cell2_pachy	pachy	HORMAD1	wild type	71	750	750	33590	5780	33215	5405		1	1	11
190822_cell2_pachy	pachy	HORMAD1	wild type	72	755	755	47712.5	29127.5	47335	28750		3	1	31
190822_cell2_pachy	pachy	HORMAD1	wild type	73	755	755	47457.5	28382.5	47080	28005		1	1	11
190822_cell3_lepto	lepto	HORMAD1	wild type	2	750	750	28775	48825	28400	48450		1	1	11
190822_cell3_lepto	lepto	HORMAD1	wild type	3	750	750	33975	48470	33600	48095		1	1	11
190822_cell3_lepto	lepto	HORMAD1	wild type	4	750	750	32360	48240	31985	47865		2	1	21
190822_cell3_lepto	lepto	HORMAD1	wild type	5	750	750	28095	47840	27720	47465		1	1	11
190822_cell3_lepto	lepto	HORMAD1	wild type	6	750	750	35055	46355	34680	45980		1	1	11
190822_cell3_lepto	lepto	HORMAD1	wild type	9	750	750	8620	44040	8245	43665		1	1	11
190822_cell3_lepto	lepto	HORMAD1	wild type	11	750	750	45695	43370	45320	42995		1	1	11
190822_cell3_lepto	lepto	HORMAD1	wild type	13	750	750	50535	43265	50160	42890		1	1	11
190822_cell3_lepto	lepto	HORMAD1	wild type	14	750	750	40505	42515	40130	42140		1	1	11
190822_cell3_lepto	lepto	HORMAD1	wild type	17	750	750	18480	41920	18105	41545		1	1	11
190822_cell3_lepto	lepto	HORMAD1	wild type	18	750	750	47565	41680	47190	41305		1	1	11
190822_cell3_lepto	lepto	HORMAD1	wild type	19	750	750	29900	41640	29525	41265		1	1	11
190822_cell3_lepto	lepto	HORMAD1	wild type	20	750	750	16190	41545	15815	41170		2	1	21
190822_cell3_lepto	lepto	HORMAD1	wild type	23	750	750	22200	40935	21825	40560		1	1	11
190822_cell3_lepto	lepto	HORMAD1	wild type	24	750	750	26635	40865	26260	40490		1	1	11
190822_cell3_lepto	lepto	HORMAD1	wild type	25	750	750	25475	40630	25100	40255		1	1	11
190822_cell3_lepto	lepto	HORMAD1	wild type	26	750	750	5595	40070	5220	39695		1	1	11
190822_cell3_lepto	lepto	HORMAD1	wild type	27	750	750	33795	39630	33420	39255		1	1	11
190822_cell3_lepto	lepto	HORMAD1	wild type	28	750	750	40825	39435	40450	39060		1	1	11
190822_cell3_lepto	lepto	HORMAD1	wild type	29	750	750	35485	37370	35110	36995		1	1	11
190822_cell3_lepto	lepto	HORMAD1	wild type	30	750	750	45805	37225	45430	36850		1	1	11
190822_cell3_lepto	lepto	HORMAD1	wild type	31	750	750	45840	36650	45465	36275		1	1	11
190822_cell3_lepto	lepto	HORMAD1	wild type	33	750	750	25990	36200	25615	35825		2	1	21
190822_cell3_lepto	lepto	HORMAD1	wild type	35	750	750	15480	34935	15105	34560		1	1	11
190822_cell3_lepto	lepto	HORMAD1	wild type	36	750	750	47210	34675	46835	34300		1	2	12
190822_cell3_lepto	lepto	HORMAD1	wild type	37	750	750	8800	34660	8425	34285		1	1	11
190822_cell3_lepto	lepto	HORMAD1	wild type	38	750	750	22465	34480	22090	34105		1	1	11
190822_cell3_lepto	lepto	HORMAD1	wild type	39	750	750	6985	34475	6610	34100		1	1	11
190822_cell3_lepto	lepto	HORMAD1	wild type	40	750	750	20390	34375	20015	34000		1	1	11
190822_cell3_lepto	lepto	HORMAD1	wild type	41	750	750	3910	34355	3535	33980		2	1	21
190822_cell3_lepto	lepto	HORMAD1	wild type	42	750	750	20840	32875	20465	32500		3	2	32
190822_cell3_lepto	lepto	HORMAD1	wild type	43	750	750	25440	32490	25065	32115		1	1	11
190822_cell3_lepto	lepto	HORMAD1	wild type	44	750	750	41860	32605	41485	32230		1	1	11
190822_cell3_lepto	lepto	HORMAD1	wild type	45	750	750	4140	32390	3765	32015		1	1	11
190822_cell3_lepto	lepto	HORMAD1	wild type	46	750	750	21585	32220	21210	31845		1	1	11
190822_cell3_lepto	lepto	HORMAD1	wild type	47	750	750	29110	32015	28735	31640		1	1	11
190822_cell3_lepto	lepto	HORMAD1	wild type	48	750	750	49730	32045	49355	31670		1	1	11
190822_cell3_lepto	lepto	HORMAD1	wild type	49	750	750	11795	32010	11420	31635		1	1	11
190822_cell3_lepto	lepto	HORMAD1	wild type	50	750	750	2655	31950	2280	31575		1	1	11
190822_cell3_lepto	lepto	HORMAD1	wild type	53	750	750	21640	31485	21265	31110		1	1	11
190822_cell3_lepto	lepto	HORMAD1	wild type	54	750	750	31675	31130	31300	30755		1	1	11
190822_cell3_lepto	lepto	HORMAD1	wild type	55	750	750	5025	30945	4650	30570		1	1	11
190822_cell3_lepto	lepto	HORMAD1	wild type	56	750	750	37410	30825	37035	30450		2	1	21
190822_cell3_lepto	lepto	HORMAD1	wild type	57	750	750	13975	30765	13600	30390		2	1	21
190822_cell3_lepto	lepto	HORMAD1	wild type	59	750	750	48810	30495	48435	30120		1	1	11
190822_cell3_lepto	lepto	HORMAD1	wild type	60	750	750	37065	30245	36690	29870		1	1	11
190822_cell3_lepto	lepto	HORMAD1	wild type	62	750	750	35715	29750	35340	29375		1	1	11
190822_cell3_lepto	lepto	HORMAD1	wild type	64	750	750	48765	29655	48390	29280		2	1	21
190822_cell3_lepto	lepto	HORMAD1	wild type	66	750	750	7980	29035	7605	28660		1	1	11
190822_cell3_lepto	lepto	HORMAD1	wild type	68	750	750	48045	28610	47670	28235		1	1	11
190822_cell3_lepto	lepto	HORMAD1	wild type	70	750	750	28780	27990	28405	27615		2	1	21
190822_cell3_lepto	lepto	HORMAD1	wild type	71	750	750	16645	27845	16270	27470		2	1	21
190822_cell3_lepto	lepto	HORMAD1	wild type	73	750	750	35965	27670	35590	27295		2	2	22
190822_cell3_lepto	lepto	HORMAD1	wild type	74	750	750	44440	27360	44065	26985		1	1	11
190822_cell3_lepto	lepto	HORMAD1	wild type	75	750	750	32450	27360	32075	26985		1	1	11
190822_cell3_lepto	lepto	HORMAD1	wild type	76	750	750	24205	27090	23830	26715		2	2	22
190822_cell3_lepto	lepto	HORMAD1	wild type	78	750	750	42040	26640	41665	26265		1	1	11
190822_cell3_lepto	lepto	HORMAD1	wild type	79	750	750	38050	26585	37675	26210		1	1	11
190822_cell3_lepto	lepto	HORMAD1	wild type	80	750	750	7685	26585	7310	26210		1	1	11
190822_cell3_lepto	lepto	HORMAD1	wild type	81	750	750	42960	26540	42585	26165		1	1	11
190822_cell3_lepto	lepto	HORMAD1	wild type	82	750	750	21500	26480	21125	26105		1	1	11
190822_cell3_lepto	lepto	HORMAD1	wild type	83	750	750	36940	26455	36565	26080		1	1	11
190822_cell3_lepto	lepto	HORMAD1	wild type	84	750	750	31090	26200	30715	25825		1	1	11
190822_cell3_lepto	lepto	HORMAD1	wild type	85	750	750	7975	26145	7600	25770		1	1	11
190822_cell3_lepto	lepto	HORMAD1	wild type	86	750	750	36120	26080	35745	25705		1	1	11
190822_cell3_lepto	lepto	HORMAD1	wild type	87	750	750	21110	25965	20735	25590		1	1	11
190822_cell3_lepto	lepto	HORMAD1	wild type	88	750	750	22820	25835	22445	25460		1	1	11
190822_cell3_lepto	lepto	HORMAD1	wild type	89	750	750	38310	25570	37935	25195		1	2	12
190822_cell3_lepto	lepto	HORMAD1	wild type	90	750	750	8735	25555	8360	25180		1	1	11
190822_cell3_lepto	lepto	HORMAD1	wild type	92	750	750	34360	25440	33985	25065		1	1	11
190822_cell3_lepto	lepto	HORMAD1	wild type	93	750	750	19175	25195	18800	24820		1	1	11
190822_cell3_lepto	lepto	HORMAD1	wild type	94	750	750	800	25050	425	24675		1	1	11
190822_cell3_lepto	lepto	HORMAD1	wild type	95	750	750	24795	24855	24420	24480		2	1	21
190822_cell3_lepto	lepto	HORMAD1	wild type	96	750	750	41930	24790	41555	24415		1	1	11
190822_cell3_lepto	lepto	HORMAD1	wild type	97	750	750	22630	24660	22255	24285		1	2	12
190822_cell3_lepto	lepto	HORMAD1	wild type	99	750	750	31130	24415	30755	24040		1	2	12
190822_cell3_lepto	lepto	HORMAD1	wild type	100	750	750	17240	23795	16865	23420		1	3	13
190822_cell3_lepto	lepto	HORMAD1	wild type	101	750	750	26065	23760	25690	23385		1	1	11
190822_cell3_lepto	lepto	HORMAD1	wild type	103	750	750	46540	23420	46165	23045		1	1	11
190822_cell3_lepto	lepto	HORMAD1	wild type	104	750	750	40985	23265	40610	22890		1	1	11
190822_cell3_lepto	lepto	HORMAD1	wild type	105	750	750	15500	22995	15125	22620		2	1	21
190822_cell3_lepto	lepto	HORMAD1	wild type	106	750	750	6505	23085	6130	22710		1	1	11
190822_cell3_lepto	lepto	HORMAD1	wild type	107	750	750	14590	22715	14215	22340		2	1	21
190822_cell3_lepto	lepto	HORMAD1	wild type	108	750	750	6470	22500	6095	22125		1	2	12
190822_cell3_lepto	lepto	HORMAD1	wild type	109	750	750	33920	22475	33545	22100		1	1	11
190822_cell3_lepto	lepto	HORMAD1	wild type	110	750	750	35940	22385	35565	22010		1	1	11
190822_cell3_lepto	lepto	HORMAD1	wild type	111	750	750	37420	22315	37045	21940		1	2	12
190822_cell3_lepto	lepto	HORMAD1	wild type	112	750	750	34555	21915	34180	21540		1	1	11
190822_cell3_lepto	lepto	HORMAD1	wild type	114	750	750	42800	21645	42425	21270		1	1	11
190822_cell3_lepto	lepto	HORMAD1	wild type	115	750	750	37020	21635	36645	21260		1	1	11
190822_cell3_lepto	lepto	HORMAD1	wild type	116	750	750	6760	21565	6385	21190		2	2	22
190822_cell3_lepto	lepto	HORMAD1	wild type	117	750	750	34060	21470	33685	21095		1	1	11
190822_cell3_lepto	lepto	HORMAD1	wild type	118	750	750	17950	21165	17575	20790		1	1	11
190822_cell3_lepto	lepto	HORMAD1	wild type	120	750	750	30055	20645	29680	20270		1	1	11
190822_cell3_lepto	lepto	HORMAD1	wild type	121	750	750	28685	20540	28310	20165		1	1	11
190822_cell3_lepto	lepto	HORMAD1	wild type	123	750	750	15625	20315	15250	19940		1	1	11
190822_cell3_lepto	lepto	HORMAD1	wild type	125	750	750	12570	20290	12195	19915		1	1	11
190822_cell3_lepto	lepto	HORMAD1	wild type	126	750	750	27775	20090	27400	19715		1	1	11
190822_cell3_lepto	lepto	HORMAD1	wild type	127	750	750	26395	19985	26020	19610		1	1	11
190822_cell3_lepto	lepto	HORMAD1	wild type	129	750	750	3280	19270	2905	18895		2	1	21
190822_cell3_lepto	lepto	HORMAD1	wild type	130	750	750	4825	18590	4450	18215		1	1	11
190822_cell3_lepto	lepto	HORMAD1	wild type	131	750	750	20430	18075	20055	17700		2	2	22
190822_cell3_lepto	lepto	HORMAD1	wild type	134	750	750	47975	17550	47600	17175		1	1	11
190822_cell3_lepto	lepto	HORMAD1	wild type	136	750	750	47350	16785	46975	16410		1	1	11
190822_cell3_lepto	lepto	HORMAD1	wild type	137	750	750	17640	16660	17265	16285		2	1	21
190822_cell3_lepto	lepto	HORMAD1	wild type	138	750	750	15170	16535	14795	16160		1	1	11
190822_cell3_lepto	lepto	HORMAD1	wild type	139	750	750	46370	16245	45995	15870		2	2	22
190822_cell3_lepto	lepto	HORMAD1	wild type	140	750	750	3020	15655	2645	15280		1	1	11
190822_cell3_lepto	lepto	HORMAD1	wild type	142	750	750	32365	15490	31990	15115		1	1	11
190822_cell3_lepto	lepto	HORMAD1	wild type	143	750	750	25955	14915	25580	14540		1	1	11
190822_cell3_lepto	lepto	HORMAD1	wild type	144	750	750	27635	14980	27260	14605		1	1	11
190822_cell3_lepto	lepto	HORMAD1	wild type	145	750	750	4715	14905	4340	14530		1	1	11
190822_cell3_lepto	lepto	HORMAD1	wild type	146	750	750	35530	14800	35155	14425		1	1	11
190822_cell3_lepto	lepto	HORMAD1	wild type	147	750	750	27110	14755	26735	14380		1	1	11
190822_cell3_lepto	lepto	HORMAD1	wild type	149	750	750	37305	13795	36930	13420		1	1	11
190822_cell3_lepto	lepto	HORMAD1	wild type	150	750	750	13785	13310	13410	12935		1	1	11
190822_cell3_lepto	lepto	HORMAD1	wild type	151	750	750	33050	13480	32675	13105		2	1	21
190822_cell3_lepto	lepto	HORMAD1	wild type	153	750	750	35175	13475	34800	13100		2	1	21
190822_cell3_lepto	lepto	HORMAD1	wild type	154	750	750	23350	13150	22975	12775		1	1	11
190822_cell3_lepto	lepto	HORMAD1	wild type	155	750	750	6020	12570	5645	12195		1	1	11
190822_cell3_lepto	lepto	HORMAD1	wild type	156	750	750	19470	12375	19095	12000		1	2	12
190822_cell3_lepto	lepto	HORMAD1	wild type	157	750	750	30700	12440	30325	12065		1	1	11
190822_cell3_lepto	lepto	HORMAD1	wild type	158	750	750	34510	12240	34135	11865		1	1	11
190822_cell3_lepto	lepto	HORMAD1	wild type	159	750	750	25275	12090	24900	11715		2	1	21
190822_cell3_lepto	lepto	HORMAD1	wild type	160	750	750	40030	11805	39655	11430		1	1	11
190822_cell3_lepto	lepto	HORMAD1	wild type	161	750	750	6305	11675	5930	11300		1	1	11
190822_cell3_lepto	lepto	HORMAD1	wild type	162	750	750	38130	11610	37755	11235		1	2	12
190822_cell3_lepto	lepto	HORMAD1	wild type	163	750	750	23310	11150	22935	10775		1	1	11
190822_cell3_lepto	lepto	HORMAD1	wild type	164	750	750	6285	10785	5910	10410		1	1	11
190822_cell3_lepto	lepto	HORMAD1	wild type	165	750	750	10405	10250	10030	9875		2	1	21
190822_cell3_lepto	lepto	HORMAD1	wild type	166	750	750	16065	10155	15690	9780		1	1	11
190822_cell3_lepto	lepto	HORMAD1	wild type	167	750	750	16640	9655	16265	9280		2	1	21
190822_cell3_lepto	lepto	HORMAD1	wild type	169	750	750	14730	8670	14355	8295		3	1	31
190822_cell3_lepto	lepto	HORMAD1	wild type	171	750	750	3210	8185	2835	7810		1	1	11
190822_cell3_lepto	lepto	HORMAD1	wild type	173	750	750	26435	4700	26060	4325		1	1	11
190822_cell4_zygo	early zygo	HORMAD1	wild type	1	750	750	27830	43060	27455	42685		2	1	21
190822_cell4_zygo	early zygo	HORMAD1	wild type	2	750	750	43870	41220	43495	40845		1	1	11
190822_cell4_zygo	early zygo	HORMAD1	wild type	3	750	750	41730	40950	41355	40575		1	1	11
190822_cell4_zygo	early zygo	HORMAD1	wild type	4	750	750	41235	40885	40860	40510		1	1	11
190822_cell4_zygo	early zygo	HORMAD1	wild type	5	750	750	40290	40815	39915	40440		1	1	11
190822_cell4_zygo	early zygo	HORMAD1	wild type	6	750	750	24485	40550	24110	40175		1	1	11
190822_cell4_zygo	early zygo	HORMAD1	wild type	7	750	750	43175	40625	42800	40250		1	2	12
190822_cell4_zygo	early zygo	HORMAD1	wild type	8	750	750	42785	40130	42410	39755		1	1	11
190822_cell4_zygo	early zygo	HORMAD1	wild type	9	750	750	40725	39685	40350	39310		1	1	11
190822_cell4_zygo	early zygo	HORMAD1	wild type	10	750	750	38955	38910	38580	38535		1	1	11
190822_cell4_zygo	early zygo	HORMAD1	wild type	11	750	750	39740	38460	39365	38085		3	2	32
190822_cell4_zygo	early zygo	HORMAD1	wild type	12	750	750	40830	38400	40455	38025		1	1	11
190822_cell4_zygo	early zygo	HORMAD1	wild type	13	750	750	43685	38195	43310	37820		1	1	11
190822_cell4_zygo	early zygo	HORMAD1	wild type	15	750	750	19205	37850	18830	37475		1	1	11
190822_cell4_zygo	early zygo	HORMAD1	wild type	16	750	750	42985	37550	42610	37175		3	1	31
190822_cell4_zygo	early zygo	HORMAD1	wild type	17	750	750	44490	37690	44115	37315		1	1	11
190822_cell4_zygo	early zygo	HORMAD1	wild type	18	750	750	17765	37335	17390	36960		1	1	11
190822_cell4_zygo	early zygo	HORMAD1	wild type	19	750	750	16865	37005	16490	36630		1	1	11
190822_cell4_zygo	early zygo	HORMAD1	wild type	20	750	750	5255	36750	4880	36375		2	1	21
190822_cell4_zygo	early zygo	HORMAD1	wild type	21	750	750	45545	36295	45170	35920		2	1	21
190822_cell4_zygo	early zygo	HORMAD1	wild type	22	750	750	24540	36440	24165	36065		1	1	11
190822_cell4_zygo	early zygo	HORMAD1	wild type	23	750	750	37790	36075	37415	35700		1	1	11
190822_cell4_zygo	early zygo	HORMAD1	wild type	24	750	750	45885	36000	45510	35625		1	2	12
190822_cell4_zygo	early zygo	HORMAD1	wild type	25	750	750	47395	35910	47020	35535		1	1	11
190822_cell4_zygo	early zygo	HORMAD1	wild type	26	750	750	36495	35410	36120	35035		1	1	11
190822_cell4_zygo	early zygo	HORMAD1	wild type	27	750	750	4285	35470	3910	35095		1	1	11
190822_cell4_zygo	early zygo	HORMAD1	wild type	29	750	750	28335	35270	27960	34895		1	1	11
190822_cell4_zygo	early zygo	HORMAD1	wild type	31	750	750	37060	34835	36685	34460		1	1	11
190822_cell4_zygo	early zygo	HORMAD1	wild type	32	750	750	46550	34455	46175	34080		1	1	11
190822_cell4_zygo	early zygo	HORMAD1	wild type	34	750	750	34930	34450	34555	34075		1	1	11
190822_cell4_zygo	early zygo	HORMAD1	wild type	35	750	750	37750	34275	37375	33900		1	1	11
190822_cell4_zygo	early zygo	HORMAD1	wild type	36	750	750	25335	33950	24960	33575		1	1	11
190822_cell4_zygo	early zygo	HORMAD1	wild type	38	750	750	19105	33045	18730	32670		1	1	11
190822_cell4_zygo	early zygo	HORMAD1	wild type	39	750	750	48190	32905	47815	32530		1	1	11
190822_cell4_zygo	early zygo	HORMAD1	wild type	40	750	750	39555	32950	39180	32575		1	1	11
190822_cell4_zygo	early zygo	HORMAD1	wild type	42	750	750	18475	32570	18100	32195		1	1	11
190822_cell4_zygo	early zygo	HORMAD1	wild type	43	750	750	3280	32305	2905	31930		1	2	12
190822_cell4_zygo	early zygo	HORMAD1	wild type	44	750	750	24390	32500	24015	32125		1	1	11
190822_cell4_zygo	early zygo	HORMAD1	wild type	45	750	750	10565	31910	10190	31535		1	1	11
190822_cell4_zygo	early zygo	HORMAD1	wild type	46	750	750	22375	31885	22000	31510		1	1	11
190822_cell4_zygo	early zygo	HORMAD1	wild type	47	750	750	40380	31735	40005	31360		1	1	11
190822_cell4_zygo	early zygo	HORMAD1	wild type	48	750	750	17970	31700	17595	31325		2	1	21
190822_cell4_zygo	early zygo	HORMAD1	wild type	51	750	750	10265	31405	9890	31030		1	1	11
190822_cell4_zygo	early zygo	HORMAD1	wild type	53	750	750	27495	30995	27120	30620		1	1	11
190822_cell4_zygo	early zygo	HORMAD1	wild type	54	750	750	21650	30895	21275	30520		1	1	11
190822_cell4_zygo	early zygo	HORMAD1	wild type	55	750	750	41125	30945	40750	30570		2	2	22
190822_cell4_zygo	early zygo	HORMAD1	wild type	56	750	750	48730	30730	48355	30355		1	2	12
190822_cell4_zygo	early zygo	HORMAD1	wild type	57	750	750	9820	30645	9445	30270		1	1	11
190822_cell4_zygo	early zygo	HORMAD1	wild type	58	750	750	18350	30590	17975	30215		1	1	11
190822_cell4_zygo	early zygo	HORMAD1	wild type	59	750	750	31465	30480	31090	30105		1	2	12
190822_cell4_zygo	early zygo	HORMAD1	wild type	60	750	750	17260	30235	16885	29860		2	1	21
190822_cell4_zygo	early zygo	HORMAD1	wild type	61	750	750	29735	29955	29360	29580		1	1	11
190822_cell4_zygo	early zygo	HORMAD1	wild type	62	750	750	30820	29695	30445	29320		1	1	11
190822_cell4_zygo	early zygo	HORMAD1	wild type	63	750	750	24055	29730	23680	29355		1	1	11
190822_cell4_zygo	early zygo	HORMAD1	wild type	64	750	750	38745	29640	38370	29265		1	1	11
190822_cell4_zygo	early zygo	HORMAD1	wild type	65	750	750	28755	29520	28380	29145		1	1	11
190822_cell4_zygo	early zygo	HORMAD1	wild type	68	750	750	30070	29210	29695	28835		1	1	11
190822_cell4_zygo	early zygo	HORMAD1	wild type	69	750	750	21605	29110	21230	28735		1	1	11
190822_cell4_zygo	early zygo	HORMAD1	wild type	70	750	750	22035	29155	21660	28780		1	1	11
190822_cell4_zygo	early zygo	HORMAD1	wild type	71	750	750	33885	28990	33510	28615		1	1	11
190822_cell4_zygo	early zygo	HORMAD1	wild type	72	750	750	39385	28985	39010	28610		1	1	11
190822_cell4_zygo	early zygo	HORMAD1	wild type	75	750	750	27955	28840	27580	28465		1	1	11
190822_cell4_zygo	early zygo	HORMAD1	wild type	77	750	750	21985	28560	21610	28185		2	1	21
190822_cell4_zygo	early zygo	HORMAD1	wild type	78	750	750	30805	28545	30430	28170		1	2	12
190822_cell4_zygo	early zygo	HORMAD1	wild type	79	750	750	40280	28310	39905	27935		2	1	21
190822_cell4_zygo	early zygo	HORMAD1	wild type	80	750	750	26920	28270	26545	27895		1	1	11
190822_cell4_zygo	early zygo	HORMAD1	wild type	81	750	750	30975	28165	30600	27790		1	2	12
190822_cell4_zygo	early zygo	HORMAD1	wild type	82	750	750	21280	27935	20905	27560		2	1	21
190822_cell4_zygo	early zygo	HORMAD1	wild type	83	750	750	27820	27965	27445	27590		1	1	11
190822_cell4_zygo	early zygo	HORMAD1	wild type	85	750	750	41455	27585	41080	27210		1	2	12
190822_cell4_zygo	early zygo	HORMAD1	wild type	86	750	750	19290	27025	18915	26650		1	1	11
190822_cell4_zygo	early zygo	HORMAD1	wild type	88	750	750	7405	26865	7030	26490		1	1	11
190822_cell4_zygo	early zygo	HORMAD1	wild type	89	750	750	19605	26765	19230	26390		2	1	21
190822_cell4_zygo	early zygo	HORMAD1	wild type	90	750	750	20820	26535	20445	26160		2	1	21
190822_cell4_zygo	early zygo	HORMAD1	wild type	91	750	750	41800	26320	41425	25945		1	2	12
190822_cell4_zygo	early zygo	HORMAD1	wild type	93	750	750	9710	25850	9335	25475		1	1	11
190822_cell4_zygo	early zygo	HORMAD1	wild type	94	750	750	17725	25740	17350	25365		1	1	11
190822_cell4_zygo	early zygo	HORMAD1	wild type	95	750	750	41385	25580	41010	25205		1	1	11
190822_cell4_zygo	early zygo	HORMAD1	wild type	96	750	750	26185	25260	25810	24885		1	1	11
190822_cell4_zygo	early zygo	HORMAD1	wild type	97	750	750	5945	25210	5570	24835		1	1	11
190822_cell4_zygo	early zygo	HORMAD1	wild type	98	750	750	10660	25210	10285	24835		1	1	11
190822_cell4_zygo	early zygo	HORMAD1	wild type	100	750	750	28635	24975	28260	24600		1	1	11
190822_cell4_zygo	early zygo	HORMAD1	wild type	102	750	750	19415	24605	19040	24230		1	2	12
190822_cell4_zygo	early zygo	HORMAD1	wild type	103	750	750	40825	24620	40450	24245		1	1	11
190822_cell4_zygo	early zygo	HORMAD1	wild type	104	750	750	12510	24405	12135	24030		1	1	11
190822_cell4_zygo	early zygo	HORMAD1	wild type	105	750	750	5495	24295	5120	23920		1	1	11
190822_cell4_zygo	early zygo	HORMAD1	wild type	106	750	750	44655	24240	44280	23865		1	1	11
190822_cell4_zygo	early zygo	HORMAD1	wild type	107	750	750	33055	24150	32680	23775		2	1	21
190822_cell4_zygo	early zygo	HORMAD1	wild type	108	750	750	6285	24010	5910	23635		2	1	21
190822_cell4_zygo	early zygo	HORMAD1	wild type	109	750	750	33475	23815	33100	23440		3	1	31
190822_cell4_zygo	early zygo	HORMAD1	wild type	110	750	750	20605	23840	20230	23465		1	1	11
190822_cell4_zygo	early zygo	HORMAD1	wild type	111	750	750	32735	23840	32360	23465		1	1	11
190822_cell4_zygo	early zygo	HORMAD1	wild type	112	750	750	13665	23770	13290	23395		1	1	11
190822_cell4_zygo	early zygo	HORMAD1	wild type	113	750	750	14860	23785	14485	23410		1	2	12
190822_cell4_zygo	early zygo	HORMAD1	wild type	115	750	750	46100	23550	45725	23175		1	1	11
190822_cell4_zygo	early zygo	HORMAD1	wild type	116	750	750	6540	23665	6165	23290		1	2	12
190822_cell4_zygo	early zygo	HORMAD1	wild type	117	750	750	15475	23585	15100	23210		1	1	11
190822_cell4_zygo	early zygo	HORMAD1	wild type	118	750	750	5135	23340	4760	22965		1	1	11
190822_cell4_zygo	early zygo	HORMAD1	wild type	119	750	750	32265	23300	31890	22925		1	1	11
190822_cell4_zygo	early zygo	HORMAD1	wild type	120	750	750	5425	23020	5050	22645		2	1	21
190822_cell4_zygo	early zygo	HORMAD1	wild type	121	750	750	34055	22755	33680	22380		1	1	11
190822_cell4_zygo	early zygo	HORMAD1	wild type	122	750	750	30385	22610	30010	22235		1	1	11
190822_cell4_zygo	early zygo	HORMAD1	wild type	124	750	750	19270	21995	18895	21620		1	1	11
190822_cell4_zygo	early zygo	HORMAD1	wild type	125	750	750	31710	21735	31335	21360		1	1	11
190822_cell4_zygo	early zygo	HORMAD1	wild type	126	750	750	35550	21755	35175	21380		2	2	22
190822_cell4_zygo	early zygo	HORMAD1	wild type	127	750	750	14020	21740	13645	21365		1	1	11
190822_cell4_zygo	early zygo	HORMAD1	wild type	128	750	750	35685	21310	35310	20935		1	2	12
190822_cell4_zygo	early zygo	HORMAD1	wild type	129	750	750	14350	21250	13975	20875		1	1	11
190822_cell4_zygo	early zygo	HORMAD1	wild type	130	750	750	32745	21150	32370	20775		1	1	11
190822_cell4_zygo	early zygo	HORMAD1	wild type	131	750	750	2240	21075	1865	20700		1	1	11
190822_cell4_zygo	early zygo	HORMAD1	wild type	132	750	750	37590	20745	37215	20370		1	1	11
190822_cell4_zygo	early zygo	HORMAD1	wild type	133	750	750	38095	20210	37720	19835		1	1	11
190822_cell4_zygo	early zygo	HORMAD1	wild type	134	750	750	22830	19920	22455	19545		1	1	11
190822_cell4_zygo	early zygo	HORMAD1	wild type	135	750	750	18770	19780	18395	19405		2	1	21
190822_cell4_zygo	early zygo	HORMAD1	wild type	136	750	750	39625	19815	39250	19440		1	1	11
190822_cell4_zygo	early zygo	HORMAD1	wild type	137	750	750	32525	19585	32150	19210		1	1	11
190822_cell4_zygo	early zygo	HORMAD1	wild type	138	750	750	41740	19240	41365	18865		2	1	21
190822_cell4_zygo	early zygo	HORMAD1	wild type	139	750	750	18985	18535	18610	18160		2	1	21
190822_cell4_zygo	early zygo	HORMAD1	wild type	141	750	750	26470	17525	26095	17150		1	1	11
190822_cell4_zygo	early zygo	HORMAD1	wild type	142	750	750	33450	17395	33075	17020		1	1	11
190822_cell4_zygo	early zygo	HORMAD1	wild type	143	750	750	19320	17310	18945	16935		1	1	11
190822_cell4_zygo	early zygo	HORMAD1	wild type	144	750	750	38115	17075	37740	16700		1	1	11
190822_cell4_zygo	early zygo	HORMAD1	wild type	145	750	750	41015	17015	40640	16640		1	1	11
190822_cell4_zygo	early zygo	HORMAD1	wild type	146	750	750	38570	16675	38195	16300		1	1	11
190822_cell4_zygo	early zygo	HORMAD1	wild type	148	750	750	40345	16435	39970	16060		1	1	11
190822_cell4_zygo	early zygo	HORMAD1	wild type	150	750	750	39315	15885	38940	15510		1	1	11
190822_cell4_zygo	early zygo	HORMAD1	wild type	151	750	750	22000	15595	21625	15220		1	1	11
190822_cell4_zygo	early zygo	HORMAD1	wild type	152	750	750	29395	15290	29020	14915		1	1	11
190822_cell4_zygo	early zygo	HORMAD1	wild type	153	750	750	30235	14990	29860	14615		1	1	11
190822_cell4_zygo	early zygo	HORMAD1	wild type	154	750	750	31120	14670	30745	14295		1	1	11
190822_cell4_zygo	early zygo	HORMAD1	wild type	155	750	750	46510	14115	46135	13740		1	1	11
190822_cell4_zygo	early zygo	HORMAD1	wild type	156	750	750	27055	13955	26680	13580		1	1	11
190822_cell4_zygo	early zygo	HORMAD1	wild type	157	750	750	27030	13225	26655	12850		2	1	21
190822_cell4_zygo	early zygo	HORMAD1	wild type	158	750	750	25110	12745	24735	12370		2	2	22
190822_cell4_zygo	early zygo	HORMAD1	wild type	159	750	750	26480	12490	26105	12115		1	1	11
190822_cell4_zygo	early zygo	HORMAD1	wild type	160	750	750	25415	12170	25040	11795		2	2	22
190822_cell4_zygo	early zygo	HORMAD1	wild type	162	750	750	43745	9240	43370	8865		1	1	11
190822_cell4_zygo	early zygo	HORMAD1	wild type	163	750	750	16185	8930	15810	8555		2	1	21
190822_cell4_zygo	early zygo	HORMAD1	wild type	164	750	750	43305	8680	42930	8305		2	2	22
190822_cell4_zygo	early zygo	HORMAD1	wild type	165	750	750	42185	8015	41810	7640		2	1	21
190822_cell4_zygo	early zygo	HORMAD1	wild type	166	750	750	43190	8020	42815	7645		1	1	11
190822_cell4_zygo	early zygo	HORMAD1	wild type	169	750	750	29815	6285	29440	5910		1	1	11
190822_cell4_zygo	early zygo	HORMAD1	wild type	170	750	750	36325	5955	35950	5580		2	1	21
190822_cell4_zygo	early zygo	HORMAD1	wild type	171	750	750	26935	5590	26560	5215		1	1	11
190822_cell4_zygo	early zygo	HORMAD1	wild type	172	750	750	35615	5290	35240	4915		1	1	11
190822_cell4_zygo	early zygo	HORMAD1	wild type	173	750	750	29000	5050	28625	4675		1	2	12
190822_cell4_zygo	early zygo	HORMAD1	wild type	174	755	755	27647.5	14702.5	27270	14325		3	1	31
190822_cell4_zygo	early zygo	HORMAD1	wild type	175	755	755	28412.5	14897.5	28035	14520		1	1	11
190822_cell4_zygo	early zygo	HORMAD1	wild type	176	755	755	33332.5	35042.5	32955	34665		2	1	21
190904_cell1_zygo	mid zygo	HORMAD1	wild type	2	750	750	28535	43645	28160	43270		1	1	11
190904_cell1_zygo	mid zygo	HORMAD1	wild type	3	750	750	28500	42785	28125	42410		1	1	11
190904_cell1_zygo	mid zygo	HORMAD1	wild type	4	750	750	27970	41510	27595	41135		1	1	11
190904_cell1_zygo	mid zygo	HORMAD1	wild type	5	750	750	27700	40390	27325	40015		1	1	11
190904_cell1_zygo	mid zygo	HORMAD1	wild type	6	750	750	39620	40265	39245	39890		1	1	11
190904_cell1_zygo	mid zygo	HORMAD1	wild type	7	750	750	39105	39860	38730	39485		1	1	11
190904_cell1_zygo	mid zygo	HORMAD1	wild type	8	750	750	41115	39280	40740	38905		1	1	11
190904_cell1_zygo	mid zygo	HORMAD1	wild type	9	750	750	38560	38820	38185	38445		1	1	11
190904_cell1_zygo	mid zygo	HORMAD1	wild type	10	750	750	27060	38425	26685	38050		1	1	11
190904_cell1_zygo	mid zygo	HORMAD1	wild type	11	750	750	39100	38430	38725	38055		2	1	21
190904_cell1_zygo	mid zygo	HORMAD1	wild type	12	750	750	31335	38370	30960	37995		1	1	11
190904_cell1_zygo	mid zygo	HORMAD1	wild type	14	750	750	41820	37370	41445	36995		3	1	31
190904_cell1_zygo	mid zygo	HORMAD1	wild type	16	750	750	40425	37135	40050	36760		1	1	11
190904_cell1_zygo	mid zygo	HORMAD1	wild type	18	750	750	19405	36500	19030	36125		1	1	11
190904_cell1_zygo	mid zygo	HORMAD1	wild type	19	750	750	30035	36230	29660	35855		2	1	21
190904_cell1_zygo	mid zygo	HORMAD1	wild type	21	750	750	18815	35210	18440	34835		2	1	21
190904_cell1_zygo	mid zygo	HORMAD1	wild type	23	750	750	36740	35010	36365	34635		2	2	22
190904_cell1_zygo	mid zygo	HORMAD1	wild type	24	750	750	30095	34805	29720	34430		1	1	11
190904_cell1_zygo	mid zygo	HORMAD1	wild type	26	750	750	29805	34345	29430	33970		1	1	11
190904_cell1_zygo	mid zygo	HORMAD1	wild type	28	750	750	18360	33825	17985	33450		1	1	11
190904_cell1_zygo	mid zygo	HORMAD1	wild type	29	750	750	18295	33125	17920	32750		2	1	21
190904_cell1_zygo	mid zygo	HORMAD1	wild type	30	750	750	37605	32240	37230	31865		1	1	11
190904_cell1_zygo	mid zygo	HORMAD1	wild type	31	750	750	36850	31725	36475	31350		2	2	22
190904_cell1_zygo	mid zygo	HORMAD1	wild type	32	750	750	37850	30870	37475	30495		1	2	12
190904_cell1_zygo	mid zygo	HORMAD1	wild type	33	750	750	35750	30585	35375	30210		1	1	11
190904_cell1_zygo	mid zygo	HORMAD1	wild type	35	750	750	37925	29620	37550	29245		1	1	11
190904_cell1_zygo	mid zygo	HORMAD1	wild type	36	750	750	17160	29595	16785	29220		1	1	11
190904_cell1_zygo	mid zygo	HORMAD1	wild type	37	750	750	22810	29450	22435	29075		1	2	12
190904_cell1_zygo	mid zygo	HORMAD1	wild type	38	750	750	35665	29265	35290	28890		1	1	11
190904_cell1_zygo	mid zygo	HORMAD1	wild type	39	750	750	37995	28670	37620	28295		1	1	11
190904_cell1_zygo	mid zygo	HORMAD1	wild type	40	750	750	16545	28695	16170	28320		1	1	11
190904_cell1_zygo	mid zygo	HORMAD1	wild type	41	750	750	34385	27665	34010	27290		3	1	31
190904_cell1_zygo	mid zygo	HORMAD1	wild type	42	750	750	38475	27845	38100	27470		1	1	11
190904_cell1_zygo	mid zygo	HORMAD1	wild type	43	750	750	15610	27920	15235	27545		1	1	11
190904_cell1_zygo	mid zygo	HORMAD1	wild type	44	750	750	21040	27845	20665	27470		1	1	11
190904_cell1_zygo	mid zygo	HORMAD1	wild type	45	750	750	22440	27865	22065	27490		1	1	11
190904_cell1_zygo	mid zygo	HORMAD1	wild type	46	750	750	21535	27680	21160	27305		1	1	11
190904_cell1_zygo	mid zygo	HORMAD1	wild type	48	750	750	23275	27260	22900	26885		1	1	11
190904_cell1_zygo	mid zygo	HORMAD1	wild type	49	750	750	14835	27145	14460	26770		3	1	31
190904_cell1_zygo	mid zygo	HORMAD1	wild type	51	750	750	38295	26785	37920	26410		1	1	11
190904_cell1_zygo	mid zygo	HORMAD1	wild type	53	750	750	23745	26375	23370	26000		2	1	21
190904_cell1_zygo	mid zygo	HORMAD1	wild type	56	750	750	23995	24515	23620	24140		1	1	11
190904_cell1_zygo	mid zygo	HORMAD1	wild type	57	750	750	25320	24490	24945	24115		1	1	11
190904_cell1_zygo	mid zygo	HORMAD1	wild type	58	750	750	31940	23075	31565	22700		1	2	12
190904_cell1_zygo	mid zygo	HORMAD1	wild type	59	750	750	22645	22295	22270	21920		4	2	42
190904_cell1_zygo	mid zygo	HORMAD1	wild type	60	750	750	22870	21560	22495	21185		1	2	12
190904_cell1_zygo	mid zygo	HORMAD1	wild type	61	750	750	32815	20830	32440	20455		1	1	11
190904_cell1_zygo	mid zygo	HORMAD1	wild type	62	750	750	33175	20390	32800	20015		1	2	12
190904_cell1_zygo	mid zygo	HORMAD1	wild type	64	750	750	24680	19130	24305	18755		1	1	11
190904_cell1_zygo	mid zygo	HORMAD1	wild type	65	750	750	18775	19125	18400	18750		1	1	11
190904_cell1_zygo	mid zygo	HORMAD1	wild type	66	750	750	35875	18550	35500	18175		1	1	11
190904_cell1_zygo	mid zygo	HORMAD1	wild type	67	750	750	18700	18440	18325	18065		2	1	21
190904_cell1_zygo	mid zygo	HORMAD1	wild type	68	750	750	34305	18425	33930	18050		2	2	22
190904_cell1_zygo	mid zygo	HORMAD1	wild type	69	750	750	36400	18010	36025	17635		2	1	21
190904_cell1_zygo	mid zygo	HORMAD1	wild type	70	750	750	42080	18140	41705	17765		1	1	11
190904_cell1_zygo	mid zygo	HORMAD1	wild type	71	750	750	17910	17670	17535	17295		1	1	11
190904_cell1_zygo	mid zygo	HORMAD1	wild type	72	750	750	34480	17665	34105	17290		1	1	11
190904_cell1_zygo	mid zygo	HORMAD1	wild type	74	750	750	36310	17310	35935	16935		1	2	12
190904_cell1_zygo	mid zygo	HORMAD1	wild type	75	750	750	43665	17345	43290	16970		1	1	11
190904_cell1_zygo	mid zygo	HORMAD1	wild type	76	750	750	11580	16990	11205	16615		1	1	11
190904_cell1_zygo	mid zygo	HORMAD1	wild type	77	750	750	41770	17350	41395	16975		1	1	11
190904_cell1_zygo	mid zygo	HORMAD1	wild type	78	750	750	42290	17060	41915	16685		2	1	21
190904_cell1_zygo	mid zygo	HORMAD1	wild type	79	750	750	34670	16965	34295	16590		1	1	11
190904_cell1_zygo	mid zygo	HORMAD1	wild type	80	750	750	17650	16885	17275	16510		1	1	11
190904_cell1_zygo	mid zygo	HORMAD1	wild type	82	750	750	16805	16315	16430	15940		3	1	31
190904_cell1_zygo	mid zygo	HORMAD1	wild type	83	750	750	9965	16360	9590	15985		2	1	21
190904_cell1_zygo	mid zygo	HORMAD1	wild type	84	750	750	44060	16255	43685	15880		1	1	11
190904_cell1_zygo	mid zygo	HORMAD1	wild type	85	750	750	41545	16220	41170	15845		1	1	11
190904_cell1_zygo	mid zygo	HORMAD1	wild type	87	750	750	8755	15925	8380	15550		1	1	11
190904_cell1_zygo	mid zygo	HORMAD1	wild type	88	750	750	35960	15660	35585	15285		2	2	22
190904_cell1_zygo	mid zygo	HORMAD1	wild type	89	750	750	7760	15620	7385	15245		1	1	11
190904_cell1_zygo	mid zygo	HORMAD1	wild type	90	750	750	9660	15555	9285	15180		1	1	11
190904_cell1_zygo	mid zygo	HORMAD1	wild type	91	750	750	7085	15420	6710	15045		2	1	21
190904_cell1_zygo	mid zygo	HORMAD1	wild type	93	750	750	15530	15265	15155	14890		1	1	11
190904_cell1_zygo	mid zygo	HORMAD1	wild type	94	750	750	9190	14995	8815	14620		1	1	11
190904_cell1_zygo	mid zygo	HORMAD1	wild type	96	750	750	8685	14250	8310	13875		1	1	11
190904_cell1_zygo	mid zygo	HORMAD1	wild type	97	750	750	9380	14080	9005	13705		2	1	21
190904_cell1_zygo	mid zygo	HORMAD1	wild type	98	750	750	29570	13770	29195	13395		1	1	11
190904_cell1_zygo	mid zygo	HORMAD1	wild type	99	750	750	41605	13830	41230	13455		1	1	11
190904_cell1_zygo	mid zygo	HORMAD1	wild type	100	750	750	34920	13660	34545	13285		2	5	25
190904_cell1_zygo	mid zygo	HORMAD1	wild type	101	750	750	12575	13780	12200	13405		1	1	11
190904_cell1_zygo	mid zygo	HORMAD1	wild type	102	750	750	44085	13530	43710	13155		1	1	11
190904_cell1_zygo	mid zygo	HORMAD1	wild type	104	750	750	29625	13180	29250	12805		1	2	12
190904_cell1_zygo	mid zygo	HORMAD1	wild type	106	750	750	44250	12985	43875	12610		1	1	11
190904_cell1_zygo	mid zygo	HORMAD1	wild type	107	750	750	16970	12830	16595	12455		1	1	11
190904_cell1_zygo	mid zygo	HORMAD1	wild type	108	750	750	34165	12705	33790	12330		1	1	11
190904_cell1_zygo	mid zygo	HORMAD1	wild type	109	750	750	41265	12530	40890	12155		1	1	11
190904_cell1_zygo	mid zygo	HORMAD1	wild type	110	750	750	34115	12195	33740	11820		1	1	11
190904_cell1_zygo	mid zygo	HORMAD1	wild type	111	750	750	29900	12070	29525	11695		1	1	11
190904_cell1_zygo	mid zygo	HORMAD1	wild type	115	750	750	21175	11755	20800	11380		1	1	11
190904_cell1_zygo	mid zygo	HORMAD1	wild type	116	750	750	33730	11640	33355	11265		1	1	11
190904_cell1_zygo	mid zygo	HORMAD1	wild type	117	750	750	26855	11455	26480	11080		1	1	11
190904_cell1_zygo	mid zygo	HORMAD1	wild type	118	750	750	31820	11280	31445	10905		1	1	11
190904_cell1_zygo	mid zygo	HORMAD1	wild type	120	750	750	29525	10900	29150	10525		1	1	11
190904_cell1_zygo	mid zygo	HORMAD1	wild type	121	750	750	13315	10710	12940	10335		1	1	11
190904_cell1_zygo	mid zygo	HORMAD1	wild type	124	750	750	22145	9820	21770	9445		2	1	21
190904_cell1_zygo	mid zygo	HORMAD1	wild type	125	750	750	24765	9780	24390	9405		1	1	11
190904_cell1_zygo	mid zygo	HORMAD1	wild type	126	750	750	29050	9570	28675	9195		1	1	11
190904_cell1_zygo	mid zygo	HORMAD1	wild type	127	750	750	17055	9440	16680	9065		1	1	11
190904_cell1_zygo	mid zygo	HORMAD1	wild type	128	750	750	43005	9075	42630	8700		2	2	22
190904_cell1_zygo	mid zygo	HORMAD1	wild type	129	750	750	23590	9095	23215	8720		1	1	11
190904_cell1_zygo	mid zygo	HORMAD1	wild type	130	750	750	29040	9040	28665	8665		2	2	22
190904_cell1_zygo	mid zygo	HORMAD1	wild type	132	750	750	17425	8335	17050	7960		1	1	11
190904_cell1_zygo	mid zygo	HORMAD1	wild type	133	750	750	42665	8090	42290	7715		1	1	11
190904_cell1_zygo	mid zygo	HORMAD1	wild type	135	750	750	35695	7735	35320	7360		1	1	11
190904_cell1_zygo	mid zygo	HORMAD1	wild type	136	750	750	18445	7455	18070	7080		1	1	11
190904_cell1_zygo	mid zygo	HORMAD1	wild type	137	750	750	16120	7375	15745	7000		1	1	11
190904_cell1_zygo	mid zygo	HORMAD1	wild type	138	750	750	34865	6835	34490	6460		1	1	11
190904_cell1_zygo	mid zygo	HORMAD1	wild type	139	750	750	19525	6655	19150	6280		2	1	21
190904_cell1_zygo	mid zygo	HORMAD1	wild type	140	750	750	20170	6310	19795	5935		1	1	11
190904_cell1_zygo	mid zygo	HORMAD1	wild type	141	750	750	41350	6115	40975	5740		1	1	11
190904_cell1_zygo	mid zygo	HORMAD1	wild type	142	750	750	26250	5440	25875	5065		2	1	21
190904_cell1_zygo	mid zygo	HORMAD1	wild type	143	750	750	15515	5420	15140	5045		1	1	11
190904_cell1_zygo	mid zygo	HORMAD1	wild type	144	750	750	24930	4845	24555	4470		2	2	22
190904_cell1_zygo	mid zygo	HORMAD1	wild type	145	750	750	27465	4530	27090	4155		1	1	11
190904_cell1_zygo	mid zygo	HORMAD1	wild type	146	750	750	28190	3820	27815	3445		2	2	22
190904_cell1_zygo	mid zygo	HORMAD1	wild type	147	750	750	28620	3910	28245	3535		1	1	11
190904_cell1_zygo	mid zygo	HORMAD1	wild type	148	750	750	30900	2435	30525	2060		1	1	11
190904_cell1_zygo	mid zygo	HORMAD1	wild type	149	750	750	30515	2165	30140	1790		1	1	11
190904_cell1_zygo	mid zygo	HORMAD1	wild type	150	755	755	44177.5	14597.5	43800	14220		1	1	11
190904_cell1_zygo	mid zygo	HORMAD1	wild type	151	755	755	45062.5	10667.5	44685	10290		2	1	21
190904_cell1_zygo	mid zygo	HORMAD1	wild type	152	755	755	44387.5	10997.5	44010	10620		1	1	11
190904_cell1_zygo	mid zygo	HORMAD1	wild type	153	755	755	27527.5	1667.5	27150	1290		2	1	21
190904_cell1_zygo	mid zygo	HORMAD1	wild type	155	755	755	25877.5	1577.5	25500	1200		1	1	11
190904_cell1_zygo	mid zygo	HORMAD1	wild type	156	755	755	24497.5	1472.5	24120	1095		1	2	12
190904_cell1_zygo	mid zygo	HORMAD1	wild type	157	755	755	28652.5	1862.5	28275	1485		1	1	11
190904_cell1_zygo	mid zygo	HORMAD1	wild type	158	755	755	15872.5	6302.5	15495	5925		2	1	21
190904_cell1_zygo	mid zygo	HORMAD1	wild type	159	755	755	16877.5	10397.5	16500	10020		2	2	22
190904_cell1_zygo	mid zygo	HORMAD1	wild type	160	755	755	16997.5	11132.5	16620	10755		1	1	11
190904_cell1_zygo	mid zygo	HORMAD1	wild type	161	755	755	13067.5	11522.5	12690	11145		1	1	11
190904_cell1_zygo	mid zygo	HORMAD1	wild type	162	755	755	24782.5	23777.5	24405	23400		1	1	11
190904_cell1_zygo	mid zygo	HORMAD1	wild type	163	755	755	40442.5	40547.5	40065	40170		1	1	11
190904_cell1_zygo	mid zygo	HORMAD1	wild type	164	755	755	24527.5	18122.5	24150	17745		1	1	11
190904_cell1_zygo	mid zygo	HORMAD1	wild type	165	755	755	16112.5	15652.5	15735	15275		1	1	11
190904_cell1_zygo	mid zygo	HORMAD1	wild type	166	755	755	28182.5	12507.5	27805	12130		1	1	11
190904_cell1_zygo	mid zygo	HORMAD1	wild type	167	755	755	36522.5	45652.5	36145	45275		1	1	11
190904_cell1_zygo	mid zygo	HORMAD1	wild type	168	755	755	36252.5	47062.5	35875	46685		1	1	11
190904_cell1_zygo	mid zygo	HORMAD1	wild type	169	755	755	35902.5	48012.5	35525	47635		2	1	21
190904_cell1_zygo	mid zygo	HORMAD1	wild type	170	755	755	35702.5	49242.5	35325	48865		2	2	22
190904_cell1_zygo	mid zygo	HORMAD1	wild type	171	755	755	36432.5	44422.5	36055	44045		1	1	11
190904_cell2_zygo	late zygo	HORMAD1	wild type	1	750	750	18725	46530	18350	46155		1	1	11
190904_cell2_zygo	late zygo	HORMAD1	wild type	2	750	750	17820	46405	17445	46030		1	1	11
190904_cell2_zygo	late zygo	HORMAD1	wild type	3	750	750	26150	46165	25775	45790		1	1	11
190904_cell2_zygo	late zygo	HORMAD1	wild type	4	750	750	25560	45990	25185	45615		1	1	11
190904_cell2_zygo	late zygo	HORMAD1	wild type	5	750	750	24465	45720	24090	45345		1	1	11
190904_cell2_zygo	late zygo	HORMAD1	wild type	6	750	750	23015	45645	22640	45270		1	1	11
190904_cell2_zygo	late zygo	HORMAD1	wild type	7	750	750	21800	45160	21425	44785		1	1	11
190904_cell2_zygo	late zygo	HORMAD1	wild type	8	750	750	20810	44770	20435	44395		2	1	21
190904_cell2_zygo	late zygo	HORMAD1	wild type	9	750	750	15175	44815	14800	44440		3	1	31
190904_cell2_zygo	late zygo	HORMAD1	wild type	10	750	750	33530	44715	33155	44340		1	1	11
190904_cell2_zygo	late zygo	HORMAD1	wild type	11	750	750	33470	44140	33095	43765		3	1	31
190904_cell2_zygo	late zygo	HORMAD1	wild type	12	750	750	30090	43430	29715	43055		1	1	11
190904_cell2_zygo	late zygo	HORMAD1	wild type	13	750	750	13305	43475	12930	43100		1	1	11
190904_cell2_zygo	late zygo	HORMAD1	wild type	14	750	750	33195	43075	32820	42700		3	1	31
190904_cell2_zygo	late zygo	HORMAD1	wild type	15	750	750	30780	43060	30405	42685		1	1	11
190904_cell2_zygo	late zygo	HORMAD1	wild type	16	750	750	32265	42775	31890	42400		2	1	21
190904_cell2_zygo	late zygo	HORMAD1	wild type	18	750	750	33335	42590	32960	42215		2	1	21
190904_cell2_zygo	late zygo	HORMAD1	wild type	19	750	750	21700	42425	21325	42050		2	1	21
190904_cell2_zygo	late zygo	HORMAD1	wild type	20	750	750	21430	42000	21055	41625		2	1	21
190904_cell2_zygo	late zygo	HORMAD1	wild type	22	750	750	34260	41660	33885	41285		2	1	21
190904_cell2_zygo	late zygo	HORMAD1	wild type	23	750	750	22200	41180	21825	40805		2	2	22
190904_cell2_zygo	late zygo	HORMAD1	wild type	24	750	750	18750	39895	18375	39520		1	1	11
190904_cell2_zygo	late zygo	HORMAD1	wild type	25	750	750	34805	39890	34430	39515		1	1	11
190904_cell2_zygo	late zygo	HORMAD1	wild type	26	750	750	35340	39315	34965	38940		1	1	11
190904_cell2_zygo	late zygo	HORMAD1	wild type	27	750	750	24330	39245	23955	38870		2	1	21
190904_cell2_zygo	late zygo	HORMAD1	wild type	28	750	750	18715	38605	18340	38230		3	1	31
190904_cell2_zygo	late zygo	HORMAD1	wild type	30	750	750	24790	38490	24415	38115		1	1	11
190904_cell2_zygo	late zygo	HORMAD1	wild type	31	750	750	25420	37400	25045	37025		1	2	12
190904_cell2_zygo	late zygo	HORMAD1	wild type	33	750	750	19295	36955	18920	36580		1	1	11
190904_cell2_zygo	late zygo	HORMAD1	wild type	34	750	750	18405	36820	18030	36445		2	1	21
190904_cell2_zygo	late zygo	HORMAD1	wild type	35	750	750	30845	36865	30470	36490		1	1	11
190904_cell2_zygo	late zygo	HORMAD1	wild type	36	750	750	17580	36905	17205	36530		1	1	11
190904_cell2_zygo	late zygo	HORMAD1	wild type	38	750	750	18970	36645	18595	36270		2	1	21
190904_cell2_zygo	late zygo	HORMAD1	wild type	40	750	750	17810	36150	17435	35775		1	1	11
190904_cell2_zygo	late zygo	HORMAD1	wild type	41	750	750	25625	36140	25250	35765		1	1	11
190904_cell2_zygo	late zygo	HORMAD1	wild type	42	750	750	31610	36140	31235	35765		1	1	11
190904_cell2_zygo	late zygo	HORMAD1	wild type	43	750	750	24290	35735	23915	35360		2	1	21
190904_cell2_zygo	late zygo	HORMAD1	wild type	44	750	750	33800	35420	33425	35045		3	2	32
190904_cell2_zygo	late zygo	HORMAD1	wild type	45	750	750	35090	35555	34715	35180		1	1	11
190904_cell2_zygo	late zygo	HORMAD1	wild type	46	750	750	32575	35450	32200	35075		1	1	11
190904_cell2_zygo	late zygo	HORMAD1	wild type	47	750	750	35905	35185	35530	34810		1	1	11
190904_cell2_zygo	late zygo	HORMAD1	wild type	48	750	750	36785	35080	36410	34705		1	1	11
190904_cell2_zygo	late zygo	HORMAD1	wild type	49	750	750	37900	34985	37525	34610		1	1	11
190904_cell2_zygo	late zygo	HORMAD1	wild type	50	750	750	10660	32160	10285	31785		1	1	11
190904_cell2_zygo	late zygo	HORMAD1	wild type	51	750	750	9090	31385	8715	31010		2	1	21
190904_cell2_zygo	late zygo	HORMAD1	wild type	52	750	750	33435	30795	33060	30420		1	1	11
190904_cell2_zygo	late zygo	HORMAD1	wild type	53	750	750	33275	29950	32900	29575		1	1	11
190904_cell2_zygo	late zygo	HORMAD1	wild type	54	750	750	7500	29420	7125	29045		1	1	11
190904_cell2_zygo	late zygo	HORMAD1	wild type	55	750	750	21730	28855	21355	28480		1	1	11
190904_cell2_zygo	late zygo	HORMAD1	wild type	56	750	750	22365	28695	21990	28320		1	2	12
190904_cell2_zygo	late zygo	HORMAD1	wild type	57	750	750	21065	28595	20690	28220		1	1	11
190904_cell2_zygo	late zygo	HORMAD1	wild type	59	750	750	23540	28280	23165	27905		1	1	11
190904_cell2_zygo	late zygo	HORMAD1	wild type	60	750	750	32715	27495	32340	27120		2	1	21
190904_cell2_zygo	late zygo	HORMAD1	wild type	61	750	750	44680	27290	44305	26915		1	1	11
190904_cell2_zygo	late zygo	HORMAD1	wild type	62	750	750	32720	26930	32345	26555		1	1	11
190904_cell2_zygo	late zygo	HORMAD1	wild type	63	750	750	19830	26600	19455	26225		2	1	21
190904_cell2_zygo	late zygo	HORMAD1	wild type	65	750	750	33145	24695	32770	24320		1	1	11
190904_cell2_zygo	late zygo	HORMAD1	wild type	67	750	750	33205	23890	32830	23515		1	1	11
190904_cell2_zygo	late zygo	HORMAD1	wild type	68	750	750	45065	22960	44690	22585		1	1	11
190904_cell2_zygo	late zygo	HORMAD1	wild type	69	750	750	44405	21460	44030	21085		1	1	11
190904_cell2_zygo	late zygo	HORMAD1	wild type	70	750	750	11990	21245	11615	20870		1	1	11
190904_cell2_zygo	late zygo	HORMAD1	wild type	71	750	750	29150	20945	28775	20570		2	2	22
190904_cell2_zygo	late zygo	HORMAD1	wild type	72	750	750	35055	20790	34680	20415		1	1	11
190904_cell2_zygo	late zygo	HORMAD1	wild type	74	750	750	13145	20300	12770	19925		1	2	12
190904_cell2_zygo	late zygo	HORMAD1	wild type	76	750	750	43415	19780	43040	19405		1	1	11
190904_cell2_zygo	late zygo	HORMAD1	wild type	77	750	750	14135	19215	13760	18840		1	1	11
190904_cell2_zygo	late zygo	HORMAD1	wild type	79	750	750	35980	17825	35605	17450		1	1	11
190904_cell2_zygo	late zygo	HORMAD1	wild type	81	750	750	7250	16975	6875	16600		1	1	11
190904_cell2_zygo	late zygo	HORMAD1	wild type	83	750	750	33505	16715	33130	16340		1	1	11
190904_cell2_zygo	late zygo	HORMAD1	wild type	84	750	750	32855	16300	32480	15925		1	1	11
190904_cell2_zygo	late zygo	HORMAD1	wild type	86	750	750	39305	12180	38930	11805		1	1	11
190904_cell2_zygo	late zygo	HORMAD1	wild type	87	750	750	38710	10740	38335	10365		3	2	32
190904_cell2_zygo	late zygo	HORMAD1	wild type	90	750	750	35910	10405	35535	10030		1	1	11
190904_cell2_zygo	late zygo	HORMAD1	wild type	92	750	750	36840	10045	36465	9670		1	1	11
190904_cell2_zygo	late zygo	HORMAD1	wild type	93	750	750	37240	9910	36865	9535		1	2	12
190904_cell2_zygo	late zygo	HORMAD1	wild type	94	750	750	37860	9925	37485	9550		1	1	11
190904_cell2_zygo	late zygo	HORMAD1	wild type	95	750	750	18055	9325	17680	8950		2	1	21
190904_cell2_zygo	late zygo	HORMAD1	wild type	96	750	750	19130	8050	18755	7675		1	1	11
190904_cell2_zygo	late zygo	HORMAD1	wild type	97	750	750	14435	6975	14060	6600		1	1	11
190904_cell2_zygo	late zygo	HORMAD1	wild type	99	750	750	14520	5390	14145	5015		1	1	11
190904_cell2_zygo	late zygo	HORMAD1	wild type	100	750	750	28055	5430	27680	5055		1	1	11
190904_cell2_zygo	late zygo	HORMAD1	wild type	101	750	750	14015	4500	13640	4125		1	1	11
190904_cell2_zygo	late zygo	HORMAD1	wild type	102	750	750	13590	2625	13215	2250		1	1	11
190904_cell2_zygo	late zygo	HORMAD1	wild type	103	755	755	23832.5	45617.5	23455	45240		1	1	11
190904_cell3_zygo	mid zygo	HORMAD1	wild type	1	750	750	23190	45510	22815	45135		1	1	11
190904_cell3_zygo	mid zygo	HORMAD1	wild type	2	750	750	23930	44855	23555	44480		1	1	11
190904_cell3_zygo	mid zygo	HORMAD1	wild type	3	750	750	22485	44440	22110	44065		2	1	21
190904_cell3_zygo	mid zygo	HORMAD1	wild type	4	750	750	24825	43970	24450	43595		1	1	11
190904_cell3_zygo	mid zygo	HORMAD1	wild type	5	750	750	26830	42395	26455	42020		2	1	21
190904_cell3_zygo	mid zygo	HORMAD1	wild type	6	750	750	27450	42065	27075	41690		2	1	21
190904_cell3_zygo	mid zygo	HORMAD1	wild type	7	750	750	26335	41905	25960	41530		1	1	11
190904_cell3_zygo	mid zygo	HORMAD1	wild type	9	750	750	31965	40675	31590	40300		2	1	21
190904_cell3_zygo	mid zygo	HORMAD1	wild type	10	750	750	27745	40585	27370	40210		1	1	11
190904_cell3_zygo	mid zygo	HORMAD1	wild type	12	750	750	34965	39770	34590	39395		1	2	12
190904_cell3_zygo	mid zygo	HORMAD1	wild type	13	750	750	27825	39760	27450	39385		1	1	11
190904_cell3_zygo	mid zygo	HORMAD1	wild type	14	750	750	32065	39715	31690	39340		1	1	11
190904_cell3_zygo	mid zygo	HORMAD1	wild type	16	750	750	34320	39035	33945	38660		1	1	11
190904_cell3_zygo	mid zygo	HORMAD1	wild type	18	750	750	36065	38750	35690	38375		1	1	11
190904_cell3_zygo	mid zygo	HORMAD1	wild type	19	750	750	31045	38590	30670	38215		3	1	31
190904_cell3_zygo	mid zygo	HORMAD1	wild type	23	750	750	33835	37355	33460	36980		1	1	11
190904_cell3_zygo	mid zygo	HORMAD1	wild type	24	750	750	16000	37200	15625	36825		1	1	11
190904_cell3_zygo	mid zygo	HORMAD1	wild type	25	750	750	37045	36630	36670	36255		1	1	11
190904_cell3_zygo	mid zygo	HORMAD1	wild type	26	750	750	15050	36360	14675	35985		1	1	11
190904_cell3_zygo	mid zygo	HORMAD1	wild type	27	750	750	14815	35830	14440	35455		1	1	11
190904_cell3_zygo	mid zygo	HORMAD1	wild type	28	750	750	14700	35360	14325	34985		1	2	12
190904_cell3_zygo	mid zygo	HORMAD1	wild type	29	750	750	14505	34280	14130	33905		1	1	11
190904_cell3_zygo	mid zygo	HORMAD1	wild type	30	750	750	34365	33810	33990	33435		1	1	11
190904_cell3_zygo	mid zygo	HORMAD1	wild type	31	750	750	23050	32845	22675	32470		1	1	11
190904_cell3_zygo	mid zygo	HORMAD1	wild type	32	750	750	32845	32485	32470	32110		1	1	11
190904_cell3_zygo	mid zygo	HORMAD1	wild type	33	750	750	31870	32455	31495	32080		1	1	11
190904_cell3_zygo	mid zygo	HORMAD1	wild type	35	750	750	30615	32365	30240	31990		1	2	12
190904_cell3_zygo	mid zygo	HORMAD1	wild type	36	750	750	17905	32320	17530	31945		1	1	11
190904_cell3_zygo	mid zygo	HORMAD1	wild type	38	750	750	16705	32020	16330	31645		1	1	11
190904_cell3_zygo	mid zygo	HORMAD1	wild type	40	750	750	29660	32040	29285	31665		1	1	11
190904_cell3_zygo	mid zygo	HORMAD1	wild type	42	750	750	20310	31805	19935	31430		1	1	11
190904_cell3_zygo	mid zygo	HORMAD1	wild type	43	750	750	19815	31700	19440	31325		1	2	12
190904_cell3_zygo	mid zygo	HORMAD1	wild type	45	750	750	40665	31320	40290	30945		2	2	22
190904_cell3_zygo	mid zygo	HORMAD1	wild type	46	750	750	29135	31360	28760	30985		1	1	11
190904_cell3_zygo	mid zygo	HORMAD1	wild type	47	750	750	20175	30890	19800	30515		4	1	41
190904_cell3_zygo	mid zygo	HORMAD1	wild type	48	750	750	23600	30985	23225	30610		1	1	11
190904_cell3_zygo	mid zygo	HORMAD1	wild type	50	750	750	23225	30680	22850	30305		1	1	11
190904_cell3_zygo	mid zygo	HORMAD1	wild type	51	750	750	24405	30020	24030	29645		1	1	11
190904_cell3_zygo	mid zygo	HORMAD1	wild type	53	750	750	24720	29265	24345	28890		1	1	11
190904_cell3_zygo	mid zygo	HORMAD1	wild type	54	750	750	23635	29170	23260	28795		2	1	21
190904_cell3_zygo	mid zygo	HORMAD1	wild type	55	750	750	30885	28785	30510	28410		2	1	21
190904_cell3_zygo	mid zygo	HORMAD1	wild type	56	750	750	24815	28685	24440	28310		2	1	21
190904_cell3_zygo	mid zygo	HORMAD1	wild type	60	750	750	29405	27880	29030	27505		1	1	11
190904_cell3_zygo	mid zygo	HORMAD1	wild type	61	750	750	25410	27725	25035	27350		1	1	11
190904_cell3_zygo	mid zygo	HORMAD1	wild type	62	750	750	24570	27695	24195	27320		1	1	11
190904_cell3_zygo	mid zygo	HORMAD1	wild type	63	750	750	30380	27515	30005	27140		1	1	11
190904_cell3_zygo	mid zygo	HORMAD1	wild type	64	750	750	26165	27335	25790	26960		2	1	21
190904_cell3_zygo	mid zygo	HORMAD1	wild type	65	750	750	28985	27215	28610	26840		1	1	11
190904_cell3_zygo	mid zygo	HORMAD1	wild type	66	750	750	28435	27230	28060	26855		2	1	21
190904_cell3_zygo	mid zygo	HORMAD1	wild type	67	750	750	27880	26790	27505	26415		2	1	21
190904_cell3_zygo	mid zygo	HORMAD1	wild type	69	750	750	29740	26550	29365	26175		1	1	11
190904_cell3_zygo	mid zygo	HORMAD1	wild type	70	750	750	25860	26605	25485	26230		1	1	11
190904_cell3_zygo	mid zygo	HORMAD1	wild type	74	750	750	26975	25755	26600	25380		1	1	11
190904_cell3_zygo	mid zygo	HORMAD1	wild type	75	750	750	29045	25850	28670	25475		1	1	11
190904_cell3_zygo	mid zygo	HORMAD1	wild type	76	750	750	13310	25415	12935	25040		1	1	11
190904_cell3_zygo	mid zygo	HORMAD1	wild type	77	750	750	42015	25280	41640	24905		1	1	11
190904_cell3_zygo	mid zygo	HORMAD1	wild type	78	750	750	18980	25110	18605	24735		2	1	21
190904_cell3_zygo	mid zygo	HORMAD1	wild type	81	750	750	11820	25120	11445	24745		1	1	11
190904_cell3_zygo	mid zygo	HORMAD1	wild type	82	750	750	27725	25025	27350	24650		1	1	11
190904_cell3_zygo	mid zygo	HORMAD1	wild type	84	750	750	13155	24790	12780	24415		1	1	11
190904_cell3_zygo	mid zygo	HORMAD1	wild type	85	750	750	10810	24725	10435	24350		1	1	11
190904_cell3_zygo	mid zygo	HORMAD1	wild type	86	750	750	28540	24625	28165	24250		1	1	11
190904_cell3_zygo	mid zygo	HORMAD1	wild type	88	750	750	24680	23955	24305	23580		2	3	23
190904_cell3_zygo	mid zygo	HORMAD1	wild type	90	750	750	24370	23625	23995	23250		1	2	12
190904_cell3_zygo	mid zygo	HORMAD1	wild type	91	750	750	18450	23630	18075	23255		1	1	11
190904_cell3_zygo	mid zygo	HORMAD1	wild type	92	750	750	27680	23530	27305	23155		1	1	11
190904_cell3_zygo	mid zygo	HORMAD1	wild type	93	750	750	26595	23265	26220	22890		1	1	11
190904_cell3_zygo	mid zygo	HORMAD1	wild type	94	750	750	10995	23200	10620	22825		2	1	21
190904_cell3_zygo	mid zygo	HORMAD1	wild type	95	750	750	23625	23140	23250	22765		1	1	11
190904_cell3_zygo	mid zygo	HORMAD1	wild type	96	750	750	25375	22950	25000	22575		1	1	11
190904_cell3_zygo	mid zygo	HORMAD1	wild type	97	750	750	24630	22805	24255	22430		1	1	11
190904_cell3_zygo	mid zygo	HORMAD1	wild type	98	750	750	21555	22680	21180	22305		1	1	11
190904_cell3_zygo	mid zygo	HORMAD1	wild type	100	750	750	22535	22610	22160	22235		1	1	11
190904_cell3_zygo	mid zygo	HORMAD1	wild type	101	750	750	11200	22575	10825	22200		1	2	12
190904_cell3_zygo	mid zygo	HORMAD1	wild type	104	750	750	11095	21370	10720	20995		2	1	21
190904_cell3_zygo	mid zygo	HORMAD1	wild type	105	750	750	28470	20260	28095	19885		3	1	31
190904_cell3_zygo	mid zygo	HORMAD1	wild type	106	750	750	36325	19730	35950	19355		1	1	11
190904_cell3_zygo	mid zygo	HORMAD1	wild type	107	750	750	28190	19460	27815	19085		2	1	21
190904_cell3_zygo	mid zygo	HORMAD1	wild type	108	750	750	11570	18785	11195	18410		2	1	21
190904_cell3_zygo	mid zygo	HORMAD1	wild type	109	750	750	35005	18315	34630	17940		1	2	12
190904_cell3_zygo	mid zygo	HORMAD1	wild type	110	750	750	12095	18090	11720	17715		2	1	21
190904_cell3_zygo	mid zygo	HORMAD1	wild type	114	750	750	26230	16690	25855	16315		1	2	12
190904_cell3_zygo	mid zygo	HORMAD1	wild type	115	750	750	27735	16315	27360	15940		1	1	11
190904_cell3_zygo	mid zygo	HORMAD1	wild type	116	750	750	17140	16155	16765	15780		2	2	22
190904_cell3_zygo	mid zygo	HORMAD1	wild type	117	750	750	17990	15770	17615	15395		1	1	11
190904_cell3_zygo	mid zygo	HORMAD1	wild type	119	750	750	19050	15305	18675	14930		1	1	11
190904_cell3_zygo	mid zygo	HORMAD1	wild type	122	750	750	20440	14745	20065	14370		3	1	31
190904_cell3_zygo	mid zygo	HORMAD1	wild type	123	750	750	14875	14775	14500	14400		1	1	11
190904_cell3_zygo	mid zygo	HORMAD1	wild type	124	750	750	37760	13640	37385	13265		1	1	11
190904_cell3_zygo	mid zygo	HORMAD1	wild type	125	750	750	25240	12450	24865	12075		1	1	11
190904_cell3_zygo	mid zygo	HORMAD1	wild type	128	750	750	38765	11810	38390	11435		1	1	11
190904_cell3_zygo	mid zygo	HORMAD1	wild type	129	750	750	24040	11685	23665	11310		1	1	11
190904_cell3_zygo	mid zygo	HORMAD1	wild type	130	750	750	24480	9665	24105	9290		1	1	11
190904_cell3_zygo	mid zygo	HORMAD1	wild type	131	755	755	17767.5	39147.5	17390	38770		2	1	21
190904_cell3_zygo	mid zygo	HORMAD1	wild type	132	755	755	17392.5	38557.5	17015	38180		2	3	23
190904_cell3_zygo	mid zygo	HORMAD1	wild type	133	755	755	18697.5	23022.5	18320	22645		2	1	21
190904_cell3_zygo	mid zygo	HORMAD1	wild type	134	755	755	11237.5	25442.5	10860	25065		3	2	32
190904_cell4_pachy	pachy	HORMAD1	wild type	1	750	750	36370	44185	35995	43810		1	1	11
190904_cell4_pachy	pachy	HORMAD1	wild type	2	750	750	36105	42465	35730	42090		1	1	11
190904_cell4_pachy	pachy	HORMAD1	wild type	3	750	750	35610	41770	35235	41395		2	3	23
190904_cell4_pachy	pachy	HORMAD1	wild type	4	750	750	24335	41535	23960	41160		1	1	11
190904_cell4_pachy	pachy	HORMAD1	wild type	5	750	750	25435	41045	25060	40670		1	1	11
190904_cell4_pachy	pachy	HORMAD1	wild type	6	750	750	35830	40395	35455	40020		1	1	11
190904_cell4_pachy	pachy	HORMAD1	wild type	7	750	750	26725	40095	26350	39720		1	1	11
190904_cell4_pachy	pachy	HORMAD1	wild type	8	750	750	27370	39575	26995	39200		2	1	21
190904_cell4_pachy	pachy	HORMAD1	wild type	9	750	750	14930	38580	14555	38205		3	2	32
190904_cell4_pachy	pachy	HORMAD1	wild type	10	750	750	15030	37600	14655	37225		2	1	21
190904_cell4_pachy	pachy	HORMAD1	wild type	12	750	750	18875	35920	18500	35545		2	2	22
190904_cell4_pachy	pachy	HORMAD1	wild type	13	750	750	15205	35990	14830	35615		3	2	32
190904_cell4_pachy	pachy	HORMAD1	wild type	15	750	750	18570	35245	18195	34870		1	1	11
190904_cell4_pachy	pachy	HORMAD1	wild type	16	750	750	17860	35030	17485	34655		2	1	21
190904_cell4_pachy	pachy	HORMAD1	wild type	17	750	750	16415	34925	16040	34550		1	1	11
190904_cell4_pachy	pachy	HORMAD1	wild type	18	750	750	41955	33470	41580	33095		1	1	11
190904_cell4_pachy	pachy	HORMAD1	wild type	20	750	750	23480	31535	23105	31160		2	1	21
190904_cell4_pachy	pachy	HORMAD1	wild type	21	750	750	7805	30820	7430	30445		1	1	11
190904_cell4_pachy	pachy	HORMAD1	wild type	22	750	750	41330	31000	40955	30625		2	2	22
190904_cell4_pachy	pachy	HORMAD1	wild type	23	750	750	22285	28780	21910	28405		1	1	11
190904_cell4_pachy	pachy	HORMAD1	wild type	24	750	750	13830	27425	13455	27050		1	1	11
190904_cell4_pachy	pachy	HORMAD1	wild type	25	750	750	20365	26740	19990	26365		1	1	11
190904_cell4_pachy	pachy	HORMAD1	wild type	26	750	750	22770	26805	22395	26430		1	1	11
190904_cell4_pachy	pachy	HORMAD1	wild type	27	750	750	12185	26760	11810	26385		1	1	11
190904_cell4_pachy	pachy	HORMAD1	wild type	28	750	750	12705	26505	12330	26130		1	1	11
190904_cell4_pachy	pachy	HORMAD1	wild type	29	750	750	19500	26155	19125	25780		1	1	11
190904_cell4_pachy	pachy	HORMAD1	wild type	31	750	750	34290	23970	33915	23595		1	1	11
190904_cell4_pachy	pachy	HORMAD1	wild type	32	750	750	35560	23060	35185	22685		2	1	21
190904_cell4_pachy	pachy	HORMAD1	wild type	34	750	750	23190	22165	22815	21790		1	1	11
190904_cell4_pachy	pachy	HORMAD1	wild type	35	750	750	38425	21225	38050	20850		1	1	11
190904_cell4_pachy	pachy	HORMAD1	wild type	36	750	750	23725	21115	23350	20740		2	1	21
190904_cell4_pachy	pachy	HORMAD1	wild type	37	750	750	26035	20120	25660	19745		2	1	21
190904_cell4_pachy	pachy	HORMAD1	wild type	38	750	750	37585	18220	37210	17845		1	1	11
190904_cell4_pachy	pachy	HORMAD1	wild type	39	750	750	14555	17400	14180	17025		1	1	11
190904_cell4_pachy	pachy	HORMAD1	wild type	40	750	750	15280	16405	14905	16030		1	1	11
190904_cell4_pachy	pachy	HORMAD1	wild type	41	750	750	16425	14980	16050	14605		1	1	11
190904_cell4_pachy	pachy	HORMAD1	wild type	42	750	750	17055	14740	16680	14365		1	1	11
190904_cell4_pachy	pachy	HORMAD1	wild type	44	750	750	9885	13230	9510	12855		1	1	11
190904_cell4_pachy	pachy	HORMAD1	wild type	45	750	750	9750	12525	9375	12150		1	1	11
190904_cell4_pachy	pachy	HORMAD1	wild type	47	750	750	9270	10955	8895	10580		1	1	11
190904_cell4_pachy	pachy	HORMAD1	wild type	48	750	750	28090	10895	27715	10520		1	1	11
190904_cell4_pachy	pachy	HORMAD1	wild type	49	750	750	36445	10825	36070	10450		1	1	11
190904_cell4_pachy	pachy	HORMAD1	wild type	52	750	750	17425	2365	17050	1990		2	1	21
190904_cell4_pachy	pachy	HORMAD1	wild type	53	750	750	18735	2050	18360	1675		2	1	21
190904_cell4_pachy	pachy	HORMAD1	wild type	54	750	750	20215	1955	19840	1580		3	2	32
190904_cell4_pachy	pachy	HORMAD1	wild type	55	750	750	21245	1860	20870	1485		1	1	11
190904_cell4_pachy	pachy	HORMAD1	wild type	56	755	755	41697.5	48522.5	41320	48145		1	1	11
190904_cell4_pachy	pachy	HORMAD1	wild type	57	755	755	39897.5	50102.5	39520	49725		1	2	12
190904_cell4_pachy	pachy	HORMAD1	wild type	58	755	755	45002.5	33902.5	44625	33525		1	1	11
190904_cell4_pachy	pachy	HORMAD1	wild type	59	755	755	36022.5	26022.5	35645	25645		2	2	22
190904_cell4_pachy	pachy	HORMAD1	wild type	60	755	755	25762.5	8102.5	25385	7725		1	1	11
190904_cell4_pachy	pachy	HORMAD1	wild type	61	755	755	19402.5	2142.5	19025	1765		2	2	22
190905_cell2_lepto	lepto	HORMAD1	wild type	1	750	750	29055	44585	28680	44210		1	1	11
190905_cell2_lepto	lepto	HORMAD1	wild type	2	750	750	28210	44230	27835	43855		1	2	12
190905_cell2_lepto	lepto	HORMAD1	wild type	3	750	750	24610	44100	24235	43725		1	1	11
190905_cell2_lepto	lepto	HORMAD1	wild type	5	750	750	25675	43535	25300	43160		1	1	11
190905_cell2_lepto	lepto	HORMAD1	wild type	6	750	750	31935	43400	31560	43025		1	1	11
190905_cell2_lepto	lepto	HORMAD1	wild type	7	750	750	32570	42770	32195	42395		1	1	11
190905_cell2_lepto	lepto	HORMAD1	wild type	8	750	750	22345	42270	21970	41895		1	1	11
190905_cell2_lepto	lepto	HORMAD1	wild type	9	750	750	23890	42095	23515	41720		1	1	11
190905_cell2_lepto	lepto	HORMAD1	wild type	11	750	750	17770	41580	17395	41205		2	1	21
190905_cell2_lepto	lepto	HORMAD1	wild type	13	750	750	26685	40315	26310	39940		1	1	11
190905_cell2_lepto	lepto	HORMAD1	wild type	14	750	750	18125	40130	17750	39755		1	1	11
190905_cell2_lepto	lepto	HORMAD1	wild type	15	750	750	36940	39480	36565	39105		2	1	21
190905_cell2_lepto	lepto	HORMAD1	wild type	18	750	750	20300	39210	19925	38835		1	1	11
190905_cell2_lepto	lepto	HORMAD1	wild type	19	750	750	36355	38830	35980	38455		1	1	11
190905_cell2_lepto	lepto	HORMAD1	wild type	20	750	750	37915	38525	37540	38150		1	1	11
190905_cell2_lepto	lepto	HORMAD1	wild type	21	750	750	26335	38375	25960	38000		1	1	11
190905_cell2_lepto	lepto	HORMAD1	wild type	24	750	750	30000	37660	29625	37285		1	1	11
190905_cell2_lepto	lepto	HORMAD1	wild type	25	750	750	20205	36985	19830	36610		2	1	21
190905_cell2_lepto	lepto	HORMAD1	wild type	26	750	750	25125	36385	24750	36010		2	1	21
190905_cell2_lepto	lepto	HORMAD1	wild type	27	750	750	19705	35895	19330	35520		1	1	11
190905_cell2_lepto	lepto	HORMAD1	wild type	28	750	750	23440	35855	23065	35480		1	1	11
190905_cell2_lepto	lepto	HORMAD1	wild type	29	750	750	24645	35840	24270	35465		1	1	11
190905_cell2_lepto	lepto	HORMAD1	wild type	30	750	750	15980	35445	15605	35070		1	1	11
190905_cell2_lepto	lepto	HORMAD1	wild type	31	750	750	18035	35365	17660	34990		1	1	11
190905_cell2_lepto	lepto	HORMAD1	wild type	32	750	750	29740	35320	29365	34945		1	1	11
190905_cell2_lepto	lepto	HORMAD1	wild type	33	750	750	20760	35265	20385	34890		1	2	12
190905_cell2_lepto	lepto	HORMAD1	wild type	34	750	750	19025	35110	18650	34735		2	1	21
190905_cell2_lepto	lepto	HORMAD1	wild type	35	750	750	22220	34580	21845	34205		2	1	21
190905_cell2_lepto	lepto	HORMAD1	wild type	36	750	750	33590	34625	33215	34250		1	2	12
190905_cell2_lepto	lepto	HORMAD1	wild type	37	750	750	20980	34250	20605	33875		1	1	11
190905_cell2_lepto	lepto	HORMAD1	wild type	38	750	750	15705	33890	15330	33515		1	1	11
190905_cell2_lepto	lepto	HORMAD1	wild type	39	750	750	25680	33835	25305	33460		1	1	11
190905_cell2_lepto	lepto	HORMAD1	wild type	40	750	750	41860	33745	41485	33370		2	1	21
190905_cell2_lepto	lepto	HORMAD1	wild type	43	750	750	18995	33570	18620	33195		1	1	11
190905_cell2_lepto	lepto	HORMAD1	wild type	44	750	750	25390	33330	25015	32955		1	1	11
190905_cell2_lepto	lepto	HORMAD1	wild type	45	750	750	42185	33325	41810	32950		1	1	11
190905_cell2_lepto	lepto	HORMAD1	wild type	46	750	750	42540	32860	42165	32485		1	1	11
190905_cell2_lepto	lepto	HORMAD1	wild type	47	750	750	11210	32635	10835	32260		1	1	11
190905_cell2_lepto	lepto	HORMAD1	wild type	48	750	750	35730	32295	35355	31920		1	2	12
190905_cell2_lepto	lepto	HORMAD1	wild type	49	750	750	23565	32300	23190	31925		2	1	21
190905_cell2_lepto	lepto	HORMAD1	wild type	50	750	750	36840	32085	36465	31710		2	2	22
190905_cell2_lepto	lepto	HORMAD1	wild type	51	750	750	38680	31890	38305	31515		2	2	22
190905_cell2_lepto	lepto	HORMAD1	wild type	52	750	750	14535	31905	14160	31530		2	1	21
190905_cell2_lepto	lepto	HORMAD1	wild type	53	750	750	10105	31620	9730	31245		1	1	11
190905_cell2_lepto	lepto	HORMAD1	wild type	54	750	750	41820	31265	41445	30890		1	1	11
190905_cell2_lepto	lepto	HORMAD1	wild type	55	750	750	39710	31090	39335	30715		1	1	11
190905_cell2_lepto	lepto	HORMAD1	wild type	57	750	750	30075	31000	29700	30625		1	1	11
190905_cell2_lepto	lepto	HORMAD1	wild type	58	750	750	29635	30675	29260	30300		1	1	11
190905_cell2_lepto	lepto	HORMAD1	wild type	59	750	750	30320	30675	29945	30300		1	1	11
190905_cell2_lepto	lepto	HORMAD1	wild type	60	750	750	36105	30465	35730	30090		1	1	11
190905_cell2_lepto	lepto	HORMAD1	wild type	61	750	750	39415	30140	39040	29765		1	1	11
190905_cell2_lepto	lepto	HORMAD1	wild type	63	750	750	14815	29860	14440	29485		1	1	11
190905_cell2_lepto	lepto	HORMAD1	wild type	64	750	750	24590	29880	24215	29505		2	1	21
190905_cell2_lepto	lepto	HORMAD1	wild type	65	750	750	42490	29860	42115	29485		1	1	11
190905_cell2_lepto	lepto	HORMAD1	wild type	66	750	750	24135	29505	23760	29130		5	1	51
190905_cell2_lepto	lepto	HORMAD1	wild type	67	750	750	22520	29395	22145	29020		1	1	11
190905_cell2_lepto	lepto	HORMAD1	wild type	68	750	750	42080	29225	41705	28850		1	1	11
190905_cell2_lepto	lepto	HORMAD1	wild type	69	750	750	39130	29240	38755	28865		1	1	11
190905_cell2_lepto	lepto	HORMAD1	wild type	70	750	750	32435	29235	32060	28860		1	1	11
190905_cell2_lepto	lepto	HORMAD1	wild type	71	750	750	21785	28915	21410	28540		3	2	32
190905_cell2_lepto	lepto	HORMAD1	wild type	72	750	750	12105	29025	11730	28650		1	1	11
190905_cell2_lepto	lepto	HORMAD1	wild type	73	750	750	29700	28945	29325	28570		1	1	11
190905_cell2_lepto	lepto	HORMAD1	wild type	74	750	750	18400	28765	18025	28390		1	1	11
190905_cell2_lepto	lepto	HORMAD1	wild type	75	750	750	32110	28710	31735	28335		1	1	11
190905_cell2_lepto	lepto	HORMAD1	wild type	76	750	750	24975	28675	24600	28300		1	1	11
190905_cell2_lepto	lepto	HORMAD1	wild type	77	750	750	13735	28610	13360	28235		1	2	12
190905_cell2_lepto	lepto	HORMAD1	wild type	78	750	750	16865	28230	16490	27855		1	1	11
190905_cell2_lepto	lepto	HORMAD1	wild type	79	750	750	31570	28045	31195	27670		1	1	11
190905_cell2_lepto	lepto	HORMAD1	wild type	80	750	750	25930	27865	25555	27490		2	1	21
190905_cell2_lepto	lepto	HORMAD1	wild type	81	750	750	12690	28020	12315	27645		1	1	11
190905_cell2_lepto	lepto	HORMAD1	wild type	84	750	750	17685	27815	17310	27440		2	2	22
190905_cell2_lepto	lepto	HORMAD1	wild type	85	750	750	12155	27670	11780	27295		3	3	33
190905_cell2_lepto	lepto	HORMAD1	wild type	86	750	750	34185	27295	33810	26920		1	1	11
190905_cell2_lepto	lepto	HORMAD1	wild type	88	750	750	10425	26945	10050	26570		2	2	22
190905_cell2_lepto	lepto	HORMAD1	wild type	89	750	750	40700	27240	40325	26865		1	1	11
190905_cell2_lepto	lepto	HORMAD1	wild type	90	750	750	19255	27095	18880	26720		1	1	11
190905_cell2_lepto	lepto	HORMAD1	wild type	91	750	750	17750	26190	17375	25815		1	1	11
190905_cell2_lepto	lepto	HORMAD1	wild type	93	750	750	12450	25550	12075	25175		1	1	11
190905_cell2_lepto	lepto	HORMAD1	wild type	94	750	750	28850	25355	28475	24980		1	1	11
190905_cell2_lepto	lepto	HORMAD1	wild type	96	750	750	25355	25105	24980	24730		1	1	11
190905_cell2_lepto	lepto	HORMAD1	wild type	97	750	750	24470	25085	24095	24710		1	1	11
190905_cell2_lepto	lepto	HORMAD1	wild type	98	750	750	27355	24910	26980	24535		2	1	21
190905_cell2_lepto	lepto	HORMAD1	wild type	99	750	750	34270	24675	33895	24300		2	2	22
190905_cell2_lepto	lepto	HORMAD1	wild type	100	750	750	29245	24660	28870	24285		2	1	21
190905_cell2_lepto	lepto	HORMAD1	wild type	101	750	750	21150	24770	20775	24395		1	1	11
190905_cell2_lepto	lepto	HORMAD1	wild type	103	750	750	31000	24420	30625	24045		2	1	21
190905_cell2_lepto	lepto	HORMAD1	wild type	104	750	750	22670	24360	22295	23985		1	1	11
190905_cell2_lepto	lepto	HORMAD1	wild type	105	750	750	9780	23995	9405	23620		1	1	11
190905_cell2_lepto	lepto	HORMAD1	wild type	107	750	750	23780	23855	23405	23480		1	2	12
190905_cell2_lepto	lepto	HORMAD1	wild type	108	750	750	29575	23605	29200	23230		1	1	11
190905_cell2_lepto	lepto	HORMAD1	wild type	109	750	750	40605	23050	40230	22675		1	1	11
190905_cell2_lepto	lepto	HORMAD1	wild type	111	750	750	32725	22920	32350	22545		1	1	11
190905_cell2_lepto	lepto	HORMAD1	wild type	113	750	750	25090	22475	24715	22100		1	1	11
190905_cell2_lepto	lepto	HORMAD1	wild type	117	750	750	18645	22145	18270	21770		1	1	11
190905_cell2_lepto	lepto	HORMAD1	wild type	119	750	750	32465	21890	32090	21515		2	2	22
190905_cell2_lepto	lepto	HORMAD1	wild type	120	750	750	20640	21915	20265	21540		1	1	11
190905_cell2_lepto	lepto	HORMAD1	wild type	121	750	750	29590	21735	29215	21360		1	1	11
190905_cell2_lepto	lepto	HORMAD1	wild type	123	750	750	22100	21125	21725	20750		1	2	12
190905_cell2_lepto	lepto	HORMAD1	wild type	124	750	750	17230	21090	16855	20715		1	1	11
190905_cell2_lepto	lepto	HORMAD1	wild type	125	750	750	34485	20885	34110	20510		2	1	21
190905_cell2_lepto	lepto	HORMAD1	wild type	126	750	750	22455	20735	22080	20360		1	1	11
190905_cell2_lepto	lepto	HORMAD1	wild type	127	750	750	19105	20630	18730	20255		2	1	21
190905_cell2_lepto	lepto	HORMAD1	wild type	128	750	750	21465	20320	21090	19945		1	1	11
190905_cell2_lepto	lepto	HORMAD1	wild type	130	750	750	28020	19565	27645	19190		1	1	11
190905_cell2_lepto	lepto	HORMAD1	wild type	131	750	750	16380	19605	16005	19230		1	1	11
190905_cell2_lepto	lepto	HORMAD1	wild type	133	750	750	15180	19465	14805	19090		1	1	11
190905_cell2_lepto	lepto	HORMAD1	wild type	134	750	750	21105	19370	20730	18995		1	1	11
190905_cell2_lepto	lepto	HORMAD1	wild type	135	750	750	12675	19425	12300	19050		1	1	11
190905_cell2_lepto	lepto	HORMAD1	wild type	136	750	750	19445	19210	19070	18835		1	1	11
190905_cell2_lepto	lepto	HORMAD1	wild type	137	750	750	26115	19165	25740	18790		1	1	11
190905_cell2_lepto	lepto	HORMAD1	wild type	139	750	750	14340	18875	13965	18500		1	2	12
190905_cell2_lepto	lepto	HORMAD1	wild type	140	750	750	34810	18775	34435	18400		1	1	11
190905_cell2_lepto	lepto	HORMAD1	wild type	141	750	750	33315	18550	32940	18175		2	1	21
190905_cell2_lepto	lepto	HORMAD1	wild type	142	750	750	19415	18495	19040	18120		2	1	21
190905_cell2_lepto	lepto	HORMAD1	wild type	145	750	750	38290	17720	37915	17345		1	1	11
190905_cell2_lepto	lepto	HORMAD1	wild type	146	750	750	17510	17475	17135	17100		1	1	11
190905_cell2_lepto	lepto	HORMAD1	wild type	147	750	750	32735	17360	32360	16985		1	1	11
190905_cell2_lepto	lepto	HORMAD1	wild type	148	750	750	18285	16585	17910	16210		1	1	11
190905_cell2_lepto	lepto	HORMAD1	wild type	149	750	750	33450	16505	33075	16130		3	1	31
190905_cell2_lepto	lepto	HORMAD1	wild type	152	750	750	21200	16040	20825	15665		1	1	11
190905_cell2_lepto	lepto	HORMAD1	wild type	153	750	750	30740	15720	30365	15345		1	1	11
190905_cell2_lepto	lepto	HORMAD1	wild type	154	750	750	24315	15640	23940	15265		1	1	11
190905_cell2_lepto	lepto	HORMAD1	wild type	155	750	750	28130	15630	27755	15255		1	1	11
190905_cell2_lepto	lepto	HORMAD1	wild type	157	750	750	18310	15525	17935	15150		1	1	11
190905_cell2_lepto	lepto	HORMAD1	wild type	158	750	750	28995	15410	28620	15035		1	1	11
190905_cell2_lepto	lepto	HORMAD1	wild type	159	750	750	23405	14560	23030	14185		1	1	11
190905_cell2_lepto	lepto	HORMAD1	wild type	161	750	750	19380	13130	19005	12755		1	1	11
190905_cell2_lepto	lepto	HORMAD1	wild type	163	755	755	38127.5	18702.5	37750	18325		2	2	22
190905_cell2_lepto	lepto	HORMAD1	wild type	164	755	755	31932.5	17877.5	31555	17500		1	1	11
190905_cell2_lepto	lepto	HORMAD1	wild type	165	755	755	24972.5	21297.5	24595	20920		2	3	23
190905_cell2_lepto	lepto	HORMAD1	wild type	166	755	755	24492.5	20697.5	24115	20320		1	1	11
190905_cell2_lepto	lepto	HORMAD1	wild type	167	755	755	12582.5	24057.5	12205	23680		4	1	41
190905_cell2_lepto	lepto	HORMAD1	wild type	168	755	755	26172.5	36027.5	25795	35650		3	1	31
190905_cell2_lepto	lepto	HORMAD1	wild type	169	755	755	28737.5	36207.5	28360	35830		1	1	11
190905_cell2_lepto	lepto	HORMAD1	wild type	170	755	755	24522.5	41832.5	24145	41455		1	1	11
190905_cell2_lepto	lepto	HORMAD1	wild type	171	755	755	30132.5	26847.5	29755	26470		1	1	11
190905_cell3_pachy	pachy	HORMAD1	wild type	1	750	750	17860	46530	17485	46155		2	1	21
190905_cell3_pachy	pachy	HORMAD1	wild type	2	750	750	7865	43645	7490	43270		2	1	21
190905_cell3_pachy	pachy	HORMAD1	wild type	3	750	750	21375	41620	21000	41245		1	1	11
190905_cell3_pachy	pachy	HORMAD1	wild type	4	750	750	39855	41180	39480	40805		1	1	11
190905_cell3_pachy	pachy	HORMAD1	wild type	5	750	750	20075	40990	19700	40615		2	1	21
190905_cell3_pachy	pachy	HORMAD1	wild type	6	750	750	19415	40560	19040	40185		1	1	11
190905_cell3_pachy	pachy	HORMAD1	wild type	8	750	750	39840	39720	39465	39345		1	1	11
190905_cell3_pachy	pachy	HORMAD1	wild type	10	750	750	19925	36290	19550	35915		1	1	11
190905_cell3_pachy	pachy	HORMAD1	wild type	11	750	750	21805	35780	21430	35405		1	1	11
190905_cell3_pachy	pachy	HORMAD1	wild type	12	750	750	23115	35765	22740	35390		1	1	11
190905_cell3_pachy	pachy	HORMAD1	wild type	13	750	750	24585	35105	24210	34730		1	1	11
190905_cell3_pachy	pachy	HORMAD1	wild type	14	750	750	23195	34720	22820	34345		1	1	11
190905_cell3_pachy	pachy	HORMAD1	wild type	15	750	750	13340	32840	12965	32465		1	1	11
190905_cell3_pachy	pachy	HORMAD1	wild type	16	750	750	37370	31870	36995	31495		1	1	11
190905_cell3_pachy	pachy	HORMAD1	wild type	17	750	750	39150	30155	38775	29780		1	1	11
190905_cell3_pachy	pachy	HORMAD1	wild type	18	750	750	44350	29520	43975	29145		1	1	11
190905_cell3_pachy	pachy	HORMAD1	wild type	19	750	750	44005	27095	43630	26720		1	1	11
190905_cell3_pachy	pachy	HORMAD1	wild type	20	750	750	29395	26485	29020	26110		1	1	11
190905_cell3_pachy	pachy	HORMAD1	wild type	21	750	750	14380	23295	14005	22920		1	1	11
190905_cell3_pachy	pachy	HORMAD1	wild type	24	750	750	35315	21045	34940	20670		2	1	21
190905_cell3_pachy	pachy	HORMAD1	wild type	25	750	750	30685	17430	30310	17055		1	1	11
190905_cell3_pachy	pachy	HORMAD1	wild type	27	750	750	14285	16660	13910	16285		1	1	11
190905_cell3_pachy	pachy	HORMAD1	wild type	28	750	750	28290	16190	27915	15815		1	1	11
190905_cell3_pachy	pachy	HORMAD1	wild type	30	750	750	26110	15545	25735	15170		1	1	11
190905_cell3_pachy	pachy	HORMAD1	wild type	31	750	750	31820	13605	31445	13230		1	1	11
190905_cell3_pachy	pachy	HORMAD1	wild type	33	750	750	10750	12605	10375	12230		1	1	11
190905_cell3_pachy	pachy	HORMAD1	wild type	34	750	750	31530	12350	31155	11975		3	3	33
190905_cell3_pachy	pachy	HORMAD1	wild type	35	750	750	19035	12415	18660	12040		1	2	12
190905_cell3_pachy	pachy	HORMAD1	wild type	36	750	750	18345	12075	17970	11700		2	1	21
190905_cell3_pachy	pachy	HORMAD1	wild type	38	750	750	30895	11400	30520	11025		2	1	21
190905_cell3_pachy	pachy	HORMAD1	wild type	40	750	750	29845	10935	29470	10560		1	2	12
190905_cell3_pachy	pachy	HORMAD1	wild type	41	750	750	26945	10740	26570	10365		1	1	11
190905_cell3_pachy	pachy	HORMAD1	wild type	42	750	750	29475	10705	29100	10330		1	1	11
190905_cell3_pachy	pachy	HORMAD1	wild type	44	750	750	36385	9690	36010	9315		1	1	11
190905_cell3_pachy	pachy	HORMAD1	wild type	45	750	750	36185	8530	35810	8155		2	1	21
190905_cell3_pachy	pachy	HORMAD1	wild type	46	750	750	22935	6030	22560	5655		1	1	11
190905_cell3_pachy	pachy	HORMAD1	wild type	47	750	750	22405	5225	22030	4850		1	1	11
190905_cell3_pachy	pachy	HORMAD1	wild type	48	750	750	22845	4905	22470	4530		1	1	11
190905_cell3_pachy	pachy	HORMAD1	wild type	49	755	755	24082.5	5987.5	23705	5610		1	3	13
190905_cell3_pachy	pachy	HORMAD1	wild type	50	755	755	15112.5	15812.5	14735	15435		1	1	11
190905_cell3_pachy	pachy	HORMAD1	wild type	51	755	755	12122.5	30047.5	11745	29670		2	2	22
190905_cell3_pachy	pachy	HORMAD1	wild type	53	755	755	28487.5	10557.5	28110	10180		2	1	21
190905_cell3_pachy	pachy	HORMAD1	wild type	54	755	755	27872.5	10907.5	27495	10530		2	1	21
191029_cell1_zygo	mid zygo	HORMAD1	wild type	1	750	750	15290	45020	14915	44645		2	2	22
191029_cell1_zygo	mid zygo	HORMAD1	wild type	4	750	750	17395	43785	17020	43410		1	1	11
191029_cell1_zygo	mid zygo	HORMAD1	wild type	5	750	750	29050	41975	28675	41600		1	1	11
191029_cell1_zygo	mid zygo	HORMAD1	wild type	6	750	750	31540	40855	31165	40480		3	2	32
191029_cell1_zygo	mid zygo	HORMAD1	wild type	8	750	750	20005	40490	19630	40115		1	2	12
191029_cell1_zygo	mid zygo	HORMAD1	wild type	9	750	750	32300	40385	31925	40010		1	1	11
191029_cell1_zygo	mid zygo	HORMAD1	wild type	10	750	750	22290	40040	21915	39665		1	1	11
191029_cell1_zygo	mid zygo	HORMAD1	wild type	12	750	750	19950	39735	19575	39360		1	1	11
191029_cell1_zygo	mid zygo	HORMAD1	wild type	13	750	750	28960	39250	28585	38875		2	2	22
191029_cell1_zygo	mid zygo	HORMAD1	wild type	14	750	750	30175	38740	29800	38365		1	1	11
191029_cell1_zygo	mid zygo	HORMAD1	wild type	15	750	750	30970	38385	30595	38010		1	1	11
191029_cell1_zygo	mid zygo	HORMAD1	wild type	16	750	750	12480	38315	12105	37940		2	1	21
191029_cell1_zygo	mid zygo	HORMAD1	wild type	17	750	750	31690	37775	31315	37400		1	1	11
191029_cell1_zygo	mid zygo	HORMAD1	wild type	19	750	750	13725	37260	13350	36885		1	1	11
191029_cell1_zygo	mid zygo	HORMAD1	wild type	20	750	750	18895	37235	18520	36860		1	1	11
191029_cell1_zygo	mid zygo	HORMAD1	wild type	21	750	750	32470	37025	32095	36650		4	2	42
191029_cell1_zygo	mid zygo	HORMAD1	wild type	23	750	750	17775	36550	17400	36175		1	1	11
191029_cell1_zygo	mid zygo	HORMAD1	wild type	24	750	750	16920	36065	16545	35690		1	1	11
191029_cell1_zygo	mid zygo	HORMAD1	wild type	25	750	750	27850	35760	27475	35385		1	1	11
191029_cell1_zygo	mid zygo	HORMAD1	wild type	26	750	750	26860	35490	26485	35115		1	1	11
191029_cell1_zygo	mid zygo	HORMAD1	wild type	27	750	750	16150	35495	15775	35120		1	1	11
191029_cell1_zygo	mid zygo	HORMAD1	wild type	28	750	750	33590	35190	33215	34815		2	1	21
191029_cell1_zygo	mid zygo	HORMAD1	wild type	29	750	750	27640	34715	27265	34340		1	1	11
191029_cell1_zygo	mid zygo	HORMAD1	wild type	32	750	750	33610	34080	33235	33705		1	1	11
191029_cell1_zygo	mid zygo	HORMAD1	wild type	34	750	750	25675	33150	25300	32775		1	1	11
191029_cell1_zygo	mid zygo	HORMAD1	wild type	35	750	750	30965	32570	30590	32195		1	1	11
191029_cell1_zygo	mid zygo	HORMAD1	wild type	37	750	750	24175	32400	23800	32025		1	1	11
191029_cell1_zygo	mid zygo	HORMAD1	wild type	39	750	750	21780	31910	21405	31535		1	1	11
191029_cell1_zygo	mid zygo	HORMAD1	wild type	41	750	750	21975	30975	21600	30600		1	1	11
191029_cell1_zygo	mid zygo	HORMAD1	wild type	43	750	750	43460	30425	43085	30050		1	1	11
191029_cell1_zygo	mid zygo	HORMAD1	wild type	44	750	750	29140	30165	28765	29790		2	1	21
191029_cell1_zygo	mid zygo	HORMAD1	wild type	45	750	750	22330	29890	21955	29515		1	1	11
191029_cell1_zygo	mid zygo	HORMAD1	wild type	47	750	750	22730	28900	22355	28525		2	1	21
191029_cell1_zygo	mid zygo	HORMAD1	wild type	48	750	750	16290	28140	15915	27765		1	1	11
191029_cell1_zygo	mid zygo	HORMAD1	wild type	49	750	750	9705	28050	9330	27675		1	1	11
191029_cell1_zygo	mid zygo	HORMAD1	wild type	51	750	750	24240	27405	23865	27030		2	1	21
191029_cell1_zygo	mid zygo	HORMAD1	wild type	52	750	750	17785	27345	17410	26970		1	1	11
191029_cell1_zygo	mid zygo	HORMAD1	wild type	53	750	750	18340	27180	17965	26805		2	1	21
191029_cell1_zygo	mid zygo	HORMAD1	wild type	55	750	750	19260	26970	18885	26595		2	1	21
191029_cell1_zygo	mid zygo	HORMAD1	wild type	56	750	750	24840	26575	24465	26200		3	1	31
191029_cell1_zygo	mid zygo	HORMAD1	wild type	60	750	750	26845	25645	26470	25270		1	1	11
191029_cell1_zygo	mid zygo	HORMAD1	wild type	61	750	750	25325	25850	24950	25475		2	1	21
191029_cell1_zygo	mid zygo	HORMAD1	wild type	62	750	750	33660	25720	33285	25345		1	1	11
191029_cell1_zygo	mid zygo	HORMAD1	wild type	63	750	750	37480	25375	37105	25000		2	1	21
191029_cell1_zygo	mid zygo	HORMAD1	wild type	67	750	750	22120	25200	21745	24825		1	1	11
191029_cell1_zygo	mid zygo	HORMAD1	wild type	69	750	750	32145	25170	31770	24795		1	1	11
191029_cell1_zygo	mid zygo	HORMAD1	wild type	70	750	750	31600	25205	31225	24830		1	1	11
191029_cell1_zygo	mid zygo	HORMAD1	wild type	72	750	750	7440	24505	7065	24130		1	1	11
191029_cell1_zygo	mid zygo	HORMAD1	wild type	75	750	750	32170	24085	31795	23710		1	1	11
191029_cell1_zygo	mid zygo	HORMAD1	wild type	76	750	750	12615	24110	12240	23735		1	1	11
191029_cell1_zygo	mid zygo	HORMAD1	wild type	77	750	750	22095	23570	21720	23195		2	1	21
191029_cell1_zygo	mid zygo	HORMAD1	wild type	78	750	750	23560	23305	23185	22930		1	1	11
191029_cell1_zygo	mid zygo	HORMAD1	wild type	79	750	750	13405	23395	13030	23020		1	1	11
191029_cell1_zygo	mid zygo	HORMAD1	wild type	80	750	750	6575	23245	6200	22870		1	2	12
191029_cell1_zygo	mid zygo	HORMAD1	wild type	82	750	750	12805	22980	12430	22605		1	1	11
191029_cell1_zygo	mid zygo	HORMAD1	wild type	83	750	750	23715	22770	23340	22395		2	2	22
191029_cell1_zygo	mid zygo	HORMAD1	wild type	85	750	750	16675	22715	16300	22340		1	1	11
191029_cell1_zygo	mid zygo	HORMAD1	wild type	86	750	750	5750	22460	5375	22085		1	1	11
191029_cell1_zygo	mid zygo	HORMAD1	wild type	88	750	750	13080	22020	12705	21645		1	1	11
191029_cell1_zygo	mid zygo	HORMAD1	wild type	89	750	750	22785	21845	22410	21470		1	1	11
191029_cell1_zygo	mid zygo	HORMAD1	wild type	90	750	750	39260	21200	38885	20825		1	1	11
191029_cell1_zygo	mid zygo	HORMAD1	wild type	92	750	750	36005	20475	35630	20100		1	1	11
191029_cell1_zygo	mid zygo	HORMAD1	wild type	94	750	750	20965	19995	20590	19620		1	1	11
191029_cell1_zygo	mid zygo	HORMAD1	wild type	95	750	750	25170	19715	24795	19340		2	2	22
191029_cell1_zygo	mid zygo	HORMAD1	wild type	96	750	750	11205	19845	10830	19470		1	1	11
191029_cell1_zygo	mid zygo	HORMAD1	wild type	98	750	750	34050	19785	33675	19410		1	1	11
191029_cell1_zygo	mid zygo	HORMAD1	wild type	99	750	750	31770	19745	31395	19370		2	1	21
191029_cell1_zygo	mid zygo	HORMAD1	wild type	103	750	750	24070	19410	23695	19035		1	1	11
191029_cell1_zygo	mid zygo	HORMAD1	wild type	104	750	750	42720	19265	42345	18890		1	1	11
191029_cell1_zygo	mid zygo	HORMAD1	wild type	105	750	750	20630	19115	20255	18740		1	1	11
191029_cell1_zygo	mid zygo	HORMAD1	wild type	106	750	750	25530	19085	25155	18710		2	2	22
191029_cell1_zygo	mid zygo	HORMAD1	wild type	108	750	750	42200	18680	41825	18305		2	1	21
191029_cell1_zygo	mid zygo	HORMAD1	wild type	109	750	750	41310	18250	40935	17875		2	1	21
191029_cell1_zygo	mid zygo	HORMAD1	wild type	110	750	750	12670	18060	12295	17685		1	2	12
191029_cell1_zygo	mid zygo	HORMAD1	wild type	111	750	750	36545	17645	36170	17270		1	1	11
191029_cell1_zygo	mid zygo	HORMAD1	wild type	112	750	750	40250	17170	39875	16795		2	1	21
191029_cell1_zygo	mid zygo	HORMAD1	wild type	116	750	750	14755	16180	14380	15805		1	1	11
191029_cell1_zygo	mid zygo	HORMAD1	wild type	117	750	750	40370	16045	39995	15670		1	1	11
191029_cell1_zygo	mid zygo	HORMAD1	wild type	119	750	750	34015	15480	33640	15105		1	1	11
191029_cell1_zygo	mid zygo	HORMAD1	wild type	120	750	750	27150	15685	26775	15310		2	1	21
191029_cell1_zygo	mid zygo	HORMAD1	wild type	121	750	750	33015	15250	32640	14875		1	1	11
191029_cell1_zygo	mid zygo	HORMAD1	wild type	124	750	750	41545	15050	41170	14675		1	1	11
191029_cell1_zygo	mid zygo	HORMAD1	wild type	126	750	750	36575	14370	36200	13995		2	2	22
191029_cell1_zygo	mid zygo	HORMAD1	wild type	127	750	750	40560	14440	40185	14065		1	1	11
191029_cell1_zygo	mid zygo	HORMAD1	wild type	129	750	750	26665	14285	26290	13910		1	1	11
191029_cell1_zygo	mid zygo	HORMAD1	wild type	130	750	750	25750	14245	25375	13870		1	1	11
191029_cell1_zygo	mid zygo	HORMAD1	wild type	132	750	750	28225	14240	27850	13865		1	1	11
191029_cell1_zygo	mid zygo	HORMAD1	wild type	133	750	750	24265	14200	23890	13825		1	1	11
191029_cell1_zygo	mid zygo	HORMAD1	wild type	137	750	750	36135	13270	35760	12895		1	1	11
191029_cell1_zygo	mid zygo	HORMAD1	wild type	138	750	750	40435	13390	40060	13015		1	1	11
191029_cell1_zygo	mid zygo	HORMAD1	wild type	139	750	750	39865	13115	39490	12740		1	1	11
191029_cell1_zygo	mid zygo	HORMAD1	wild type	140	750	750	34855	12710	34480	12335		3	1	31
191029_cell1_zygo	mid zygo	HORMAD1	wild type	141	750	750	35940	12310	35565	11935		1	1	11
191029_cell1_zygo	mid zygo	HORMAD1	wild type	142	750	750	34025	12335	33650	11960		2	1	21
191029_cell1_zygo	mid zygo	HORMAD1	wild type	144	750	750	12570	11345	12195	10970		2	1	21
191029_cell1_zygo	mid zygo	HORMAD1	wild type	145	750	750	32955	11460	32580	11085		2	2	22
191029_cell1_zygo	mid zygo	HORMAD1	wild type	146	750	750	13510	11060	13135	10685		1	1	11
191029_cell1_zygo	mid zygo	HORMAD1	wild type	147	750	750	15055	10780	14680	10405		1	1	11
191029_cell1_zygo	mid zygo	HORMAD1	wild type	148	750	750	13810	10725	13435	10350		1	1	11
191029_cell1_zygo	mid zygo	HORMAD1	wild type	149	750	750	17330	10750	16955	10375		1	1	11
191029_cell1_zygo	mid zygo	HORMAD1	wild type	151	750	750	16660	10140	16285	9765		2	1	21
191029_cell1_zygo	mid zygo	HORMAD1	wild type	152	750	750	15865	8340	15490	7965		2	1	21
191029_cell1_zygo	mid zygo	HORMAD1	wild type	154	755	755	45822.5	30452.5	45445	30075		1	1	11
191029_cell1_zygo	mid zygo	HORMAD1	wild type	155	755	755	44862.5	31122.5	44485	30745		1	1	11
191029_cell1_zygo	mid zygo	HORMAD1	wild type	156	755	755	43092.5	32072.5	42715	31695		1	1	11
191029_cell1_zygo	mid zygo	HORMAD1	wild type	157	755	755	41102.5	31772.5	40725	31395		2	3	23
191029_cell1_zygo	mid zygo	HORMAD1	wild type	158	755	755	26942.5	33962.5	26565	33585		2	1	21
191029_cell1_zygo	mid zygo	HORMAD1	wild type	159	755	755	18972.5	39322.5	18595	38945		2	1	21
191029_cell1_zygo	mid zygo	HORMAD1	wild type	160	755	755	26782.5	32772.5	26405	32395		1	1	11
191029_cell1_zygo	mid zygo	HORMAD1	wild type	161	755	755	25632.5	25242.5	25255	24865		1	1	11
191029_cell1_zygo	mid zygo	HORMAD1	wild type	162	755	755	23232.5	28632.5	22855	28255		1	1	11
191029_cell2_lepto	lepto	HORMAD1	wild type	1	750	750	15255	48940	14880	48565		1	1	11
191029_cell2_lepto	lepto	HORMAD1	wild type	2	750	750	19735	48855	19360	48480		1	1	11
191029_cell2_lepto	lepto	HORMAD1	wild type	4	750	750	20485	47425	20110	47050		2	1	21
191029_cell2_lepto	lepto	HORMAD1	wild type	7	750	750	39900	46095	39525	45720		1	1	11
191029_cell2_lepto	lepto	HORMAD1	wild type	8	750	750	39020	46010	38645	45635		2	1	21
191029_cell2_lepto	lepto	HORMAD1	wild type	9	750	750	36895	46070	36520	45695		1	1	11
191029_cell2_lepto	lepto	HORMAD1	wild type	10	750	750	37675	46010	37300	45635		1	1	11
191029_cell2_lepto	lepto	HORMAD1	wild type	11	750	750	16070	45795	15695	45420		1	1	11
191029_cell2_lepto	lepto	HORMAD1	wild type	12	750	750	19540	45660	19165	45285		2	1	21
191029_cell2_lepto	lepto	HORMAD1	wild type	13	750	750	27380	45585	27005	45210		1	1	11
191029_cell2_lepto	lepto	HORMAD1	wild type	14	750	750	39065	45500	38690	45125		1	1	11
191029_cell2_lepto	lepto	HORMAD1	wild type	15	750	750	9205	43125	8830	42750		1	1	11
191029_cell2_lepto	lepto	HORMAD1	wild type	17	750	750	9815	41350	9440	40975		1	1	11
191029_cell2_lepto	lepto	HORMAD1	wild type	18	750	750	25710	41365	25335	40990		1	1	11
191029_cell2_lepto	lepto	HORMAD1	wild type	19	750	750	31810	41010	31435	40635		1	1	11
191029_cell2_lepto	lepto	HORMAD1	wild type	20	750	750	7630	40360	7255	39985		3	1	31
191029_cell2_lepto	lepto	HORMAD1	wild type	21	750	750	39530	40405	39155	40030		1	1	11
191029_cell2_lepto	lepto	HORMAD1	wild type	23	750	750	7125	40365	6750	39990		2	1	21
191029_cell2_lepto	lepto	HORMAD1	wild type	25	750	750	21840	39340	21465	38965		1	1	11
191029_cell2_lepto	lepto	HORMAD1	wild type	26	750	750	39730	39155	39355	38780		1	1	11
191029_cell2_lepto	lepto	HORMAD1	wild type	27	750	750	45160	38490	44785	38115		2	1	21
191029_cell2_lepto	lepto	HORMAD1	wild type	28	750	750	4705	38530	4330	38155		1	1	11
191029_cell2_lepto	lepto	HORMAD1	wild type	29	750	750	5610	38230	5235	37855		1	1	11
191029_cell2_lepto	lepto	HORMAD1	wild type	30	750	750	46110	37760	45735	37385		1	1	11
191029_cell2_lepto	lepto	HORMAD1	wild type	32	750	750	4550	36750	4175	36375		1	1	11
191029_cell2_lepto	lepto	HORMAD1	wild type	33	750	750	8250	36555	7875	36180		1	1	11
191029_cell2_lepto	lepto	HORMAD1	wild type	35	750	750	12655	36355	12280	35980		1	1	11
191029_cell2_lepto	lepto	HORMAD1	wild type	36	750	750	9490	36280	9115	35905		2	1	21
191029_cell2_lepto	lepto	HORMAD1	wild type	38	750	750	7410	36370	7035	35995		1	1	11
191029_cell2_lepto	lepto	HORMAD1	wild type	39	750	750	23170	36175	22795	35800		1	1	11
191029_cell2_lepto	lepto	HORMAD1	wild type	40	750	750	31170	36045	30795	35670		1	1	11
191029_cell2_lepto	lepto	HORMAD1	wild type	42	750	750	22905	35805	22530	35430		1	1	11
191029_cell2_lepto	lepto	HORMAD1	wild type	43	750	750	48280	35070	47905	34695		1	1	11
191029_cell2_lepto	lepto	HORMAD1	wild type	44	750	750	22610	34145	22235	33770		1	1	11
191029_cell2_lepto	lepto	HORMAD1	wild type	48	750	750	25975	32255	25600	31880		1	1	11
191029_cell2_lepto	lepto	HORMAD1	wild type	49	750	750	44570	31915	44195	31540		1	1	11
191029_cell2_lepto	lepto	HORMAD1	wild type	51	750	750	6300	31420	5925	31045		1	1	11
191029_cell2_lepto	lepto	HORMAD1	wild type	52	750	750	31005	31245	30630	30870		1	1	11
191029_cell2_lepto	lepto	HORMAD1	wild type	53	750	750	46295	30915	45920	30540		1	1	11
191029_cell2_lepto	lepto	HORMAD1	wild type	54	750	750	32555	30690	32180	30315		2	1	21
191029_cell2_lepto	lepto	HORMAD1	wild type	55	750	750	46070	30560	45695	30185		1	2	12
191029_cell2_lepto	lepto	HORMAD1	wild type	56	750	750	3280	30265	2905	29890		2	1	21
191029_cell2_lepto	lepto	HORMAD1	wild type	57	750	750	32060	29990	31685	29615		1	1	11
191029_cell2_lepto	lepto	HORMAD1	wild type	59	750	750	21015	29640	20640	29265		1	1	11
191029_cell2_lepto	lepto	HORMAD1	wild type	60	750	750	43930	29600	43555	29225		1	1	11
191029_cell2_lepto	lepto	HORMAD1	wild type	61	750	750	45355	29500	44980	29125		1	1	11
191029_cell2_lepto	lepto	HORMAD1	wild type	62	750	750	3340	29360	2965	28985		2	1	21
191029_cell2_lepto	lepto	HORMAD1	wild type	63	750	750	2105	29385	1730	29010		1	1	11
191029_cell2_lepto	lepto	HORMAD1	wild type	64	750	750	44405	29185	44030	28810		1	2	12
191029_cell2_lepto	lepto	HORMAD1	wild type	65	750	750	23555	29085	23180	28710		2	2	22
191029_cell2_lepto	lepto	HORMAD1	wild type	67	750	750	4330	28785	3955	28410		1	1	11
191029_cell2_lepto	lepto	HORMAD1	wild type	68	750	750	4945	28635	4570	28260		1	1	11
191029_cell2_lepto	lepto	HORMAD1	wild type	70	750	750	22700	27850	22325	27475		1	1	11
191029_cell2_lepto	lepto	HORMAD1	wild type	71	750	750	40020	27845	39645	27470		1	1	11
191029_cell2_lepto	lepto	HORMAD1	wild type	72	750	750	12725	27730	12350	27355		1	1	11
191029_cell2_lepto	lepto	HORMAD1	wild type	75	750	750	46340	26745	45965	26370		1	1	11
191029_cell2_lepto	lepto	HORMAD1	wild type	76	750	750	42155	26510	41780	26135		1	1	11
191029_cell2_lepto	lepto	HORMAD1	wild type	78	750	750	12185	25845	11810	25470		1	1	11
191029_cell2_lepto	lepto	HORMAD1	wild type	81	750	750	37955	23955	37580	23580		1	1	11
191029_cell2_lepto	lepto	HORMAD1	wild type	83	750	750	16310	23860	15935	23485		1	1	11
191029_cell2_lepto	lepto	HORMAD1	wild type	85	750	750	12790	23640	12415	23265		1	1	11
191029_cell2_lepto	lepto	HORMAD1	wild type	87	750	750	27825	23215	27450	22840		1	1	11
191029_cell2_lepto	lepto	HORMAD1	wild type	89	750	750	34300	23005	33925	22630		1	1	11
191029_cell2_lepto	lepto	HORMAD1	wild type	90	750	750	28060	22825	27685	22450		2	1	21
191029_cell2_lepto	lepto	HORMAD1	wild type	91	750	750	23415	22745	23040	22370		1	1	11
191029_cell2_lepto	lepto	HORMAD1	wild type	92	750	750	37715	22660	37340	22285		2	1	21
191029_cell2_lepto	lepto	HORMAD1	wild type	93	750	750	21445	22505	21070	22130		1	1	11
191029_cell2_lepto	lepto	HORMAD1	wild type	94	750	750	31675	22365	31300	21990		2	1	21
191029_cell2_lepto	lepto	HORMAD1	wild type	97	750	750	20675	21760	20300	21385		1	1	11
191029_cell2_lepto	lepto	HORMAD1	wild type	98	750	750	11695	21665	11320	21290		1	1	11
191029_cell2_lepto	lepto	HORMAD1	wild type	99	750	750	12290	21575	11915	21200		1	1	11
191029_cell2_lepto	lepto	HORMAD1	wild type	101	750	750	24560	20570	24185	20195		1	1	11
191029_cell2_lepto	lepto	HORMAD1	wild type	102	750	750	33775	20505	33400	20130		2	1	21
191029_cell2_lepto	lepto	HORMAD1	wild type	103	750	750	45655	20515	45280	20140		1	1	11
191029_cell2_lepto	lepto	HORMAD1	wild type	105	750	750	20205	19920	19830	19545		2	1	21
191029_cell2_lepto	lepto	HORMAD1	wild type	106	750	750	19115	20070	18740	19695		1	1	11
191029_cell2_lepto	lepto	HORMAD1	wild type	107	750	750	23615	19900	23240	19525		1	1	11
191029_cell2_lepto	lepto	HORMAD1	wild type	108	750	750	28365	19615	27990	19240		1	1	11
191029_cell2_lepto	lepto	HORMAD1	wild type	109	750	750	18810	19555	18435	19180		1	1	11
191029_cell2_lepto	lepto	HORMAD1	wild type	110	750	750	33655	18045	33280	17670		1	1	11
191029_cell2_lepto	lepto	HORMAD1	wild type	111	750	750	46835	17630	46460	17255		1	1	11
191029_cell2_lepto	lepto	HORMAD1	wild type	112	750	750	14880	17500	14505	17125		1	1	11
191029_cell2_lepto	lepto	HORMAD1	wild type	113	750	750	16350	16965	15975	16590		1	1	11
191029_cell2_lepto	lepto	HORMAD1	wild type	115	750	750	34385	16585	34010	16210		1	1	11
191029_cell2_lepto	lepto	HORMAD1	wild type	116	750	750	41205	16270	40830	15895		1	1	11
191029_cell2_lepto	lepto	HORMAD1	wild type	117	750	750	36720	16180	36345	15805		1	1	11
191029_cell2_lepto	lepto	HORMAD1	wild type	118	750	750	38715	15555	38340	15180		1	1	11
191029_cell2_lepto	lepto	HORMAD1	wild type	119	750	750	40770	15120	40395	14745		2	1	21
191029_cell2_lepto	lepto	HORMAD1	wild type	120	750	750	22585	14430	22210	14055		1	1	11
191029_cell2_lepto	lepto	HORMAD1	wild type	121	750	750	37635	14445	37260	14070		2	1	21
191029_cell2_lepto	lepto	HORMAD1	wild type	122	750	750	37055	14355	36680	13980		1	1	11
191029_cell2_lepto	lepto	HORMAD1	wild type	123	750	750	40425	14170	40050	13795		1	1	11
191029_cell2_lepto	lepto	HORMAD1	wild type	124	750	750	13925	13990	13550	13615		1	1	11
191029_cell2_lepto	lepto	HORMAD1	wild type	126	750	750	14370	13350	13995	12975		2	1	21
191029_cell2_lepto	lepto	HORMAD1	wild type	127	750	750	38800	12860	38425	12485		1	1	11
191029_cell2_lepto	lepto	HORMAD1	wild type	128	750	750	30505	12390	30130	12015		1	2	12
191029_cell2_lepto	lepto	HORMAD1	wild type	129	750	750	21695	12070	21320	11695		1	1	11
191029_cell2_lepto	lepto	HORMAD1	wild type	130	750	750	9960	10640	9585	10265		1	1	11
191029_cell2_lepto	lepto	HORMAD1	wild type	131	750	750	33295	10335	32920	9960		1	1	11
191029_cell2_lepto	lepto	HORMAD1	wild type	132	750	750	11320	9935	10945	9560		1	1	11
191029_cell2_lepto	lepto	HORMAD1	wild type	133	750	750	8125	9065	7750	8690		1	1	11
191029_cell2_lepto	lepto	HORMAD1	wild type	134	750	750	18740	8920	18365	8545		2	1	21
191029_cell2_lepto	lepto	HORMAD1	wild type	135	750	750	12705	8750	12330	8375		1	1	11
191029_cell2_lepto	lepto	HORMAD1	wild type	136	750	750	26740	8690	26365	8315		1	1	11
191029_cell2_lepto	lepto	HORMAD1	wild type	138	750	750	15270	8385	14895	8010		1	1	11
191029_cell2_lepto	lepto	HORMAD1	wild type	139	750	750	38255	8275	37880	7900		1	1	11
191029_cell2_lepto	lepto	HORMAD1	wild type	140	750	750	8300	8135	7925	7760		1	1	11
191029_cell2_lepto	lepto	HORMAD1	wild type	141	750	750	8840	8080	8465	7705		1	1	11
191029_cell2_lepto	lepto	HORMAD1	wild type	142	750	750	34670	7435	34295	7060		1	1	11
191029_cell2_lepto	lepto	HORMAD1	wild type	143	750	750	21615	7280	21240	6905		1	1	11
191029_cell2_lepto	lepto	HORMAD1	wild type	144	750	750	35450	7230	35075	6855		1	1	11
191029_cell2_lepto	lepto	HORMAD1	wild type	145	750	750	17895	6625	17520	6250		1	1	11
191029_cell2_lepto	lepto	HORMAD1	wild type	147	750	750	20105	5990	19730	5615		2	2	22
191029_cell2_lepto	lepto	HORMAD1	wild type	148	750	750	30695	5675	30320	5300		1	1	11
191029_cell2_lepto	lepto	HORMAD1	wild type	149	750	750	42630	5610	42255	5235		1	1	11
191029_cell2_lepto	lepto	HORMAD1	wild type	150	750	750	19560	5475	19185	5100		1	1	11
191029_cell2_lepto	lepto	HORMAD1	wild type	151	750	750	36785	5095	36410	4720		1	1	11
191029_cell2_lepto	lepto	HORMAD1	wild type	152	750	750	30105	4275	29730	3900		2	2	22
191029_cell2_lepto	lepto	HORMAD1	wild type	153	750	750	30960	3990	30585	3615		1	1	11
191029_cell2_lepto	lepto	HORMAD1	wild type	154	750	750	40800	3170	40425	2795		1	1	11
191029_cell2_lepto	lepto	HORMAD1	wild type	155	750	750	42385	2665	42010	2290		1	1	11
191029_cell2_lepto	lepto	HORMAD1	wild type	157	750	750	31280	2125	30905	1750		1	1	11
191029_cell2_lepto	lepto	HORMAD1	wild type	158	750	750	26620	2065	26245	1690		1	1	11
191029_cell2_lepto	lepto	HORMAD1	wild type	161	750	750	25700	1065	25325	690		1	1	11
191029_cell2_lepto	lepto	HORMAD1	wild type	162	755	755	49312.5	33952.5	48935	33575		1	1	11
191029_cell2_lepto	lepto	HORMAD1	wild type	163	755	755	15347.5	27602.5	14970	27225		1	1	11
191029_cell2_lepto	lepto	HORMAD1	wild type	164	755	755	22752.5	15442.5	22375	15065		1	1	11
191029_cell3_zygo	late zygo	HORMAD1	wild type	5	750	750	15580	41020	15205	40645		1	1	11
191029_cell3_zygo	late zygo	HORMAD1	wild type	7	750	750	11855	40410	11480	40035		1	1	11
191029_cell3_zygo	late zygo	HORMAD1	wild type	9	750	750	31820	39840	31445	39465		1	1	11
191029_cell3_zygo	late zygo	HORMAD1	wild type	10	750	750	10695	39175	10320	38800		1	1	11
191029_cell3_zygo	late zygo	HORMAD1	wild type	13	750	750	16120	37830	15745	37455		1	1	11
191029_cell3_zygo	late zygo	HORMAD1	wild type	14	750	750	9570	37300	9195	36925		1	1	11
191029_cell3_zygo	late zygo	HORMAD1	wild type	16	750	750	15525	36785	15150	36410		1	1	11
191029_cell3_zygo	late zygo	HORMAD1	wild type	18	750	750	31000	35650	30625	35275		1	1	11
191029_cell3_zygo	late zygo	HORMAD1	wild type	20	750	750	30205	35045	29830	34670		1	2	12
191029_cell3_zygo	late zygo	HORMAD1	wild type	21	750	750	15045	34780	14670	34405		2	1	21
191029_cell3_zygo	late zygo	HORMAD1	wild type	23	750	750	30090	34140	29715	33765		1	1	11
191029_cell3_zygo	late zygo	HORMAD1	wild type	25	750	750	19820	33945	19445	33570		3	1	31
191029_cell3_zygo	late zygo	HORMAD1	wild type	27	750	750	34095	33310	33720	32935		1	1	11
191029_cell3_zygo	late zygo	HORMAD1	wild type	28	750	750	14615	33215	14240	32840		1	1	11
191029_cell3_zygo	late zygo	HORMAD1	wild type	29	750	750	24150	32865	23775	32490		1	1	11
191029_cell3_zygo	late zygo	HORMAD1	wild type	30	750	750	25145	32850	24770	32475		1	1	11
191029_cell3_zygo	late zygo	HORMAD1	wild type	31	750	750	21015	32500	20640	32125		1	1	11
191029_cell3_zygo	late zygo	HORMAD1	wild type	32	750	750	30450	32275	30075	31900		2	1	21
191029_cell3_zygo	late zygo	HORMAD1	wild type	33	750	750	33215	31210	32840	30835		3	1	31
191029_cell3_zygo	late zygo	HORMAD1	wild type	34	750	750	26475	31220	26100	30845		1	1	11
191029_cell3_zygo	late zygo	HORMAD1	wild type	35	750	750	21390	31075	21015	30700		1	3	13
191029_cell3_zygo	late zygo	HORMAD1	wild type	36	750	750	27080	30070	26705	29695		1	1	11
191029_cell3_zygo	late zygo	HORMAD1	wild type	37	750	750	21555	29425	21180	29050		1	1	11
191029_cell3_zygo	late zygo	HORMAD1	wild type	38	750	750	27455	29165	27080	28790		2	1	21
191029_cell3_zygo	late zygo	HORMAD1	wild type	39	750	750	42605	28900	42230	28525		1	1	11
191029_cell3_zygo	late zygo	HORMAD1	wild type	40	750	750	28045	28265	27670	27890		2	2	22
191029_cell3_zygo	late zygo	HORMAD1	wild type	41	750	750	32345	28530	31970	28155		1	1	11
191029_cell3_zygo	late zygo	HORMAD1	wild type	42	750	750	40435	28310	40060	27935		1	1	11
191029_cell3_zygo	late zygo	HORMAD1	wild type	43	750	750	44185	28180	43810	27805		1	1	11
191029_cell3_zygo	late zygo	HORMAD1	wild type	44	750	750	32050	27975	31675	27600		1	1	11
191029_cell3_zygo	late zygo	HORMAD1	wild type	45	750	750	28560	27910	28185	27535		1	2	12
191029_cell3_zygo	late zygo	HORMAD1	wild type	46	750	750	39620	27710	39245	27335		1	1	11
191029_cell3_zygo	late zygo	HORMAD1	wild type	47	750	750	30330	27545	29955	27170		1	1	11
191029_cell3_zygo	late zygo	HORMAD1	wild type	48	750	750	33600	27380	33225	27005		2	1	21
191029_cell3_zygo	late zygo	HORMAD1	wild type	50	750	750	32980	27210	32605	26835		1	1	11
191029_cell3_zygo	late zygo	HORMAD1	wild type	51	750	750	34635	27165	34260	26790		1	1	11
191029_cell3_zygo	late zygo	HORMAD1	wild type	52	750	750	29445	26885	29070	26510		1	1	11
191029_cell3_zygo	late zygo	HORMAD1	wild type	54	750	750	38365	26555	37990	26180		1	3	13
191029_cell3_zygo	late zygo	HORMAD1	wild type	56	750	750	37605	25810	37230	25435		2	1	21
191029_cell3_zygo	late zygo	HORMAD1	wild type	57	750	750	27390	25700	27015	25325		1	1	11
191029_cell3_zygo	late zygo	HORMAD1	wild type	59	750	750	26570	25320	26195	24945		2	1	21
191029_cell3_zygo	late zygo	HORMAD1	wild type	60	750	750	36560	25255	36185	24880		1	1	11
191029_cell3_zygo	late zygo	HORMAD1	wild type	64	750	750	16975	23865	16600	23490		2	1	21
191029_cell3_zygo	late zygo	HORMAD1	wild type	65	750	750	43535	23730	43160	23355		1	1	11
191029_cell3_zygo	late zygo	HORMAD1	wild type	66	750	750	42375	23465	42000	23090		2	2	22
191029_cell3_zygo	late zygo	HORMAD1	wild type	68	750	750	41610	23180	41235	22805		1	1	11
191029_cell3_zygo	late zygo	HORMAD1	wild type	71	750	750	31270	22520	30895	22145		1	2	12
191029_cell3_zygo	late zygo	HORMAD1	wild type	72	750	750	8240	22215	7865	21840		4	1	41
191029_cell3_zygo	late zygo	HORMAD1	wild type	73	750	750	39705	22285	39330	21910		1	1	11
191029_cell3_zygo	late zygo	HORMAD1	wild type	74	750	750	17410	22080	17035	21705		1	1	11
191029_cell3_zygo	late zygo	HORMAD1	wild type	75	750	750	22980	21955	22605	21580		2	2	22
191029_cell3_zygo	late zygo	HORMAD1	wild type	76	750	750	39075	21635	38700	21260		2	1	21
191029_cell3_zygo	late zygo	HORMAD1	wild type	78	750	750	8165	21610	7790	21235		1	1	11
191029_cell3_zygo	late zygo	HORMAD1	wild type	80	750	750	8145	20835	7770	20460		1	1	11
191029_cell3_zygo	late zygo	HORMAD1	wild type	81	750	750	18920	20700	18545	20325		2	1	21
191029_cell3_zygo	late zygo	HORMAD1	wild type	82	750	750	38635	20480	38260	20105		1	1	11
191029_cell3_zygo	late zygo	HORMAD1	wild type	83	750	750	19855	20390	19480	20015		1	1	11
191029_cell3_zygo	late zygo	HORMAD1	wild type	84	750	750	8405	20365	8030	19990		1	1	11
191029_cell3_zygo	late zygo	HORMAD1	wild type	85	750	750	20640	20220	20265	19845		1	1	11
191029_cell3_zygo	late zygo	HORMAD1	wild type	86	750	750	21470	19915	21095	19540		1	1	11
191029_cell3_zygo	late zygo	HORMAD1	wild type	87	750	750	11245	19740	10870	19365		2	1	21
191029_cell3_zygo	late zygo	HORMAD1	wild type	88	750	750	22315	19570	21940	19195		1	1	11
191029_cell3_zygo	late zygo	HORMAD1	wild type	89	750	750	10070	19320	9695	18945		1	1	11
191029_cell3_zygo	late zygo	HORMAD1	wild type	90	750	750	18090	19190	17715	18815		1	1	11
191029_cell3_zygo	late zygo	HORMAD1	wild type	92	750	750	12055	18955	11680	18580		1	1	11
191029_cell3_zygo	late zygo	HORMAD1	wild type	94	750	750	44515	18385	44140	18010		1	1	11
191029_cell3_zygo	late zygo	HORMAD1	wild type	95	750	750	18075	18395	17700	18020		2	1	21
191029_cell3_zygo	late zygo	HORMAD1	wild type	96	750	750	18520	18085	18145	17710		3	1	31
191029_cell3_zygo	late zygo	HORMAD1	wild type	97	750	750	12860	18275	12485	17900		1	1	11
191029_cell3_zygo	late zygo	HORMAD1	wild type	99	750	750	14625	17830	14250	17455		3	1	31
191029_cell3_zygo	late zygo	HORMAD1	wild type	100	750	750	13770	17840	13395	17465		1	2	12
191029_cell3_zygo	late zygo	HORMAD1	wild type	101	750	750	16820	17595	16445	17220		1	1	11
191029_cell3_zygo	late zygo	HORMAD1	wild type	102	750	750	19345	17690	18970	17315		1	1	11
191029_cell3_zygo	late zygo	HORMAD1	wild type	103	750	750	15770	17660	15395	17285		1	1	11
191029_cell3_zygo	late zygo	HORMAD1	wild type	105	750	750	23525	17455	23150	17080		1	1	11
191029_cell3_zygo	late zygo	HORMAD1	wild type	107	750	750	38000	17155	37625	16780		1	1	11
191029_cell3_zygo	late zygo	HORMAD1	wild type	109	750	750	45850	17125	45475	16750		1	1	11
191029_cell3_zygo	late zygo	HORMAD1	wild type	111	750	750	17445	16635	17070	16260		1	1	11
191029_cell3_zygo	late zygo	HORMAD1	wild type	112	750	750	46175	16625	45800	16250		1	2	12
191029_cell3_zygo	late zygo	HORMAD1	wild type	113	750	750	38025	16180	37650	15805		1	2	12
191029_cell3_zygo	late zygo	HORMAD1	wild type	114	750	750	31595	16360	31220	15985		3	1	31
191029_cell3_zygo	late zygo	HORMAD1	wild type	115	750	750	18375	15880	18000	15505		1	1	11
191029_cell3_zygo	late zygo	HORMAD1	wild type	116	750	750	18805	15655	18430	15280		1	1	11
191029_cell3_zygo	late zygo	HORMAD1	wild type	117	750	750	31140	15430	30765	15055		2	1	21
191029_cell3_zygo	late zygo	HORMAD1	wild type	118	750	750	38260	15205	37885	14830		1	1	11
191029_cell3_zygo	late zygo	HORMAD1	wild type	119	750	750	23930	14870	23555	14495		1	1	11
191029_cell3_zygo	late zygo	HORMAD1	wild type	121	750	750	16060	13400	15685	13025		1	1	11
191029_cell3_zygo	late zygo	HORMAD1	wild type	125	750	750	25120	10400	24745	10025		2	1	21
191029_cell3_zygo	late zygo	HORMAD1	wild type	128	750	750	15615	9800	15240	9425		1	1	11
191029_cell3_zygo	late zygo	HORMAD1	wild type	132	750	750	23325	8635	22950	8260		2	2	22
191029_cell3_zygo	late zygo	HORMAD1	wild type	134	750	750	19045	4040	18670	3665		1	1	11
191029_cell3_zygo	late zygo	HORMAD1	wild type	135	750	750	18650	3625	18275	3250		1	1	11
191029_cell3_zygo	late zygo	HORMAD1	wild type	137	750	750	15745	3200	15370	2825		2	1	21
191029_cell3_zygo	late zygo	HORMAD1	wild type	138	750	750	16940	3140	16565	2765		1	1	11
191029_cell3_zygo	late zygo	HORMAD1	wild type	140	755	755	16422.5	3362.5	16045	2985		1	1	11
191029_cell3_zygo	late zygo	HORMAD1	wild type	141	755	755	24382.5	8122.5	24005	7745		1	1	11
191029_cell3_zygo	late zygo	HORMAD1	wild type	142	755	755	31342.5	27262.5	30965	26885		2	1	21
191029_cell3_zygo	late zygo	HORMAD1	wild type	143	755	755	20552.5	33162.5	20175	32785		2	1	21
191029_cell4_lepto	lepto	HORMAD1	wild type	1	750	750	35565	49265	35190	48890		1	1	11
191029_cell4_lepto	lepto	HORMAD1	wild type	2	750	750	34370	48625	33995	48250		1	1	11
191029_cell4_lepto	lepto	HORMAD1	wild type	3	750	750	35810	48505	35435	48130		1	1	11
191029_cell4_lepto	lepto	HORMAD1	wild type	4	750	750	34415	48140	34040	47765		1	1	11
191029_cell4_lepto	lepto	HORMAD1	wild type	5	750	750	23410	47105	23035	46730		1	1	11
191029_cell4_lepto	lepto	HORMAD1	wild type	6	750	750	24000	45305	23625	44930		1	1	11
191029_cell4_lepto	lepto	HORMAD1	wild type	8	750	750	18845	43270	18470	42895		1	1	11
191029_cell4_lepto	lepto	HORMAD1	wild type	10	750	750	13465	42685	13090	42310		1	1	11
191029_cell4_lepto	lepto	HORMAD1	wild type	11	750	750	21935	42050	21560	41675		1	1	11
191029_cell4_lepto	lepto	HORMAD1	wild type	14	750	750	16025	41805	15650	41430		1	1	11
191029_cell4_lepto	lepto	HORMAD1	wild type	15	750	750	15510	41595	15135	41220		1	1	11
191029_cell4_lepto	lepto	HORMAD1	wild type	16	750	750	32200	41455	31825	41080		1	1	11
191029_cell4_lepto	lepto	HORMAD1	wild type	17	750	750	23455	41395	23080	41020		1	1	11
191029_cell4_lepto	lepto	HORMAD1	wild type	18	750	750	5535	41320	5160	40945		1	1	11
191029_cell4_lepto	lepto	HORMAD1	wild type	19	750	750	24680	40810	24305	40435		1	1	11
191029_cell4_lepto	lepto	HORMAD1	wild type	22	750	750	12005	40495	11630	40120		1	1	11
191029_cell4_lepto	lepto	HORMAD1	wild type	26	750	750	23155	39560	22780	39185		1	1	11
191029_cell4_lepto	lepto	HORMAD1	wild type	28	750	750	11025	39210	10650	38835		1	1	11
191029_cell4_lepto	lepto	HORMAD1	wild type	30	750	750	27525	39210	27150	38835		2	2	22
191029_cell4_lepto	lepto	HORMAD1	wild type	34	750	750	23490	38540	23115	38165		1	1	11
191029_cell4_lepto	lepto	HORMAD1	wild type	35	750	750	30270	38410	29895	38035		1	1	11
191029_cell4_lepto	lepto	HORMAD1	wild type	37	750	750	26045	38365	25670	37990		1	2	12
191029_cell4_lepto	lepto	HORMAD1	wild type	38	750	750	31540	37855	31165	37480		1	2	12
191029_cell4_lepto	lepto	HORMAD1	wild type	39	750	750	24900	37545	24525	37170		1	1	11
191029_cell4_lepto	lepto	HORMAD1	wild type	40	750	750	21835	37150	21460	36775		1	1	11
191029_cell4_lepto	lepto	HORMAD1	wild type	43	750	750	17935	36870	17560	36495		2	2	22
191029_cell4_lepto	lepto	HORMAD1	wild type	45	750	750	21930	35855	21555	35480		2	1	21
191029_cell4_lepto	lepto	HORMAD1	wild type	46	750	750	30185	35490	29810	35115		1	1	11
191029_cell4_lepto	lepto	HORMAD1	wild type	47	750	750	12065	34825	11690	34450		1	1	11
191029_cell4_lepto	lepto	HORMAD1	wild type	48	750	750	15705	34720	15330	34345		2	1	21
191029_cell4_lepto	lepto	HORMAD1	wild type	49	750	750	44760	34530	44385	34155		1	1	11
191029_cell4_lepto	lepto	HORMAD1	wild type	51	750	750	12655	33940	12280	33565		1	1	11
191029_cell4_lepto	lepto	HORMAD1	wild type	55	750	750	44655	32935	44280	32560		1	1	11
191029_cell4_lepto	lepto	HORMAD1	wild type	57	750	750	35350	32575	34975	32200		1	1	11
191029_cell4_lepto	lepto	HORMAD1	wild type	58	750	750	16450	32470	16075	32095		1	1	11
191029_cell4_lepto	lepto	HORMAD1	wild type	60	750	750	15425	32035	15050	31660		1	1	11
191029_cell4_lepto	lepto	HORMAD1	wild type	61	750	750	37765	31810	37390	31435		1	2	12
191029_cell4_lepto	lepto	HORMAD1	wild type	62	750	750	44395	31560	44020	31185		1	1	11
191029_cell4_lepto	lepto	HORMAD1	wild type	64	750	750	35035	31320	34660	30945		1	2	12
191029_cell4_lepto	lepto	HORMAD1	wild type	65	750	750	21170	31165	20795	30790		1	1	11
191029_cell4_lepto	lepto	HORMAD1	wild type	69	750	750	34320	30035	33945	29660		1	1	11
191029_cell4_lepto	lepto	HORMAD1	wild type	70	750	750	35940	30090	35565	29715		1	1	11
191029_cell4_lepto	lepto	HORMAD1	wild type	72	750	750	15415	29670	15040	29295		1	1	11
191029_cell4_lepto	lepto	HORMAD1	wild type	73	750	750	34780	29095	34405	28720		1	1	11
191029_cell4_lepto	lepto	HORMAD1	wild type	74	750	750	28115	28455	27740	28080		2	1	21
191029_cell4_lepto	lepto	HORMAD1	wild type	75	750	750	4895	28460	4520	28085		1	1	11
191029_cell4_lepto	lepto	HORMAD1	wild type	77	750	750	40215	28180	39840	27805		3	1	31
191029_cell4_lepto	lepto	HORMAD1	wild type	78	750	750	9900	28100	9525	27725		1	1	11
191029_cell4_lepto	lepto	HORMAD1	wild type	81	750	750	34340	27540	33965	27165		1	1	11
191029_cell4_lepto	lepto	HORMAD1	wild type	82	750	750	18300	27560	17925	27185		1	1	11
191029_cell4_lepto	lepto	HORMAD1	wild type	83	750	750	28085	27500	27710	27125		1	1	11
191029_cell4_lepto	lepto	HORMAD1	wild type	84	750	750	21265	26875	20890	26500		1	1	11
191029_cell4_lepto	lepto	HORMAD1	wild type	86	750	750	38655	26765	38280	26390		1	1	11
191029_cell4_lepto	lepto	HORMAD1	wild type	87	750	750	34450	26415	34075	26040		2	1	21
191029_cell4_lepto	lepto	HORMAD1	wild type	88	750	750	17865	26135	17490	25760		1	1	11
191029_cell4_lepto	lepto	HORMAD1	wild type	90	750	750	9830	25140	9455	24765		1	1	11
191029_cell4_lepto	lepto	HORMAD1	wild type	91	750	750	14105	24670	13730	24295		1	2	12
191029_cell4_lepto	lepto	HORMAD1	wild type	92	750	750	38460	24800	38085	24425		1	1	11
191029_cell4_lepto	lepto	HORMAD1	wild type	93	750	750	2425	24680	2050	24305		1	1	11
191029_cell4_lepto	lepto	HORMAD1	wild type	94	750	750	17575	24425	17200	24050		1	1	11
191029_cell4_lepto	lepto	HORMAD1	wild type	99	750	750	16575	24040	16200	23665		1	1	11
191029_cell4_lepto	lepto	HORMAD1	wild type	100	750	750	8285	23915	7910	23540		1	1	11
191029_cell4_lepto	lepto	HORMAD1	wild type	101	750	750	9995	23795	9620	23420		1	1	11
191029_cell4_lepto	lepto	HORMAD1	wild type	104	750	750	14760	23310	14385	22935		1	1	11
191029_cell4_lepto	lepto	HORMAD1	wild type	105	750	750	41815	23175	41440	22800		1	2	12
191029_cell4_lepto	lepto	HORMAD1	wild type	110	750	750	10185	22200	9810	21825		1	1	11
[truncated: 5,490 more rows]
