# Supplementary material for: Multi-color dSTORM microscopy in Hormad1-/- spermatocytes reveals alterations in meiotic recombination intermediates and synaptonemal complex structure
Source: PLoS Genet. 2022 Jul 20;18(7):e1010046. doi: 10.1371/journal.pgen.1010046 (PMC9342782; doi:10.1371/journal.pgen.1010046)
Supplement: S2 Table — (XLSX) [file pgen.1010046.s012.xlsx]

## Sheet: Fig2
Figure 2F	number of ROIs per stage after filtering
wild type										hormad1-/-
	Mean		t.test	l	ez	mz	lz	p			Mean		t.test	l	z	p
l	128.364		l	1	0.29511	0.710549	0.0152388	9.60741e-05		l	50.7273		l	1	0.783721	9.84269e-06
ez	144.909		ez	0.29511	1	0.0760428	0.000283251	1.36025e-06		z	49.1818		z	0.783721	1	0.00418972
mz	123.444		mz	0.710549	0.0760428	1	0.000575622	6.71062e-08		p	30.5714		p	9.84269e-06	0.00418972	1
lz	92.6154		lz	0.0152388	0.000283251	0.000575622	1	4.09553e-05
p	58.2727		p	9.60741e-05	1.36025e-06	6.71062e-08	4.09553e-05	1
Figure 2G-N			Frequency (%)
		n (nanofoci)	150-450 nm	750-1050 nm
DMC1	wt	7581	32.964	16.5809
	wt subset nf-based	3034	16.8754	11.9644
	wt subset ROI-based	2924	33.8577	8.03694
	ko	1931	32.522	7.14656
RAD51	wt	6839	21.6845	22.6349
	wt subset nf-based	2735	9.94515	14.9543
	wt subset ROI-based	2616	20.0306	9.93884
	ko	1812	25.3863	8.44371
Figure 3 length SC individual
synapsed				unsynapsed
	mean	sd			mean	sd		ratio unsyn / unsyn+syn			numbers
ez	36.3967	11.2917		ez	263.51	73.9626		0.87864			ez	6
mz	77.7233	12.2105		mz	170.247	14.3969		0.686562			mz	6
lz	126.946	10.4358		lz	64.1333	29.1277		0.335637			lz	3
p	125.08	19.7068		p	18.1238	4.50644		0.126559			p	4
z	14.6309	10.9431		z	262.222	92.1089		0.947153			z	11
p	37.6757	6.97785		p	202.579	44.8288		0.843184			p	14
synapsed				unsynapsed
t.test	z	p		t.test	z	p
ez	0.003204	0.8047		ez	0.9754	0.1051
mz	0.004204	0.02327		mz	0.008502	0.04781
lz	4.264e-10	2.591e-07		lz	1.753e-05	7.869e-07
p	0.0006647	0.002412		p	4.824e-06	5.21e-10
ratio unsyn/syn
synapsed				unsynapsed
	mean	sd			mean	sd		ratio unsyn
ez	12.6017	3.95772		ez	87.3983	3.95772		87.3983
mz	31.2287	1.78274		mz	68.7713	1.78274		68.7713
lz	67.922	10.8155		lz	32.078	10.8155		32.078
p	87.432	1.80236		p	12.568	1.80236		12.568
z	5.48066	3.94966		z	94.5193	3.94966		94.5193
p	16.0012	3.4527		p	83.9988	3.4527		83.9988
synapsed				unsynapsed
t.test	z	p		t.test	z	p
ez				ez		0.1031
mz				mz		3.647e-05
lz				lz		5.017e-05
p				p		8.083e-14

## Sheet: Fig3
Figure 3B	DxRy per genotype (fraction)
	wild type		hormad1-/-		p-value (wt vs ko)		wild type	hormad1-/-
DxRy	Fraction (mean)	Fraction (sd)	Fraction (mean)	Fraction (sd)	t.test		n	n	(nuclei)
11	0.694261	0.0938897	0.689705	0.111351	0.839922		55	36
21	0.144732	0.0580908	0.137711	0.0666691	0.607206
12	0.0644149	0.0329215	0.0751352	0.0483988	0.24922
22	0.0412242	0.0247472	0.0424062	0.0313355	0.849357
31	0.0229009	0.0190654	0.0235644	0.0254238	0.893955
32	0.010062	0.0146195	0.00972867	0.0204812	0.932907
13	0.00691759	0.0110394	0.00917261	0.0144082	0.427869
rest	0.0154873	0.0155131	0.012577	0.0229803	0.507599
Figure 3C	DxRy per stage (wild type)
														(for wt all zygotene stages together)
D1R1	wild type												t.test	wild type versus hormad1-/-
		Fraction (mean)	Fraction (sd)	t.test	l	ez	mz	lz	p				11	21	12
	l	0.781656	0.0692679	l	1	0.277306	0.000213827	0.000445018	9.101e-05			lepto	0.00151585	0.0116308	0.479315
	ez	0.74088	0.0988424	ez	0.277306	1	0.0324364	0.0291075	0.0103243			zygo	0.764784	0.00937708	0.270795
	mz	0.662199	0.0441891	mz	0.000213827	0.0324364	1	0.702665	0.326444			pachy	0.104948	0.443946	0.744797
	lz	0.651389	0.0853898	lz	0.000445018	0.0291075	0.702665	1	0.634044
	p	0.636001	0.0707598	p	9.101e-05	0.0103243	0.326444	0.634044	1
D2R1	wild type
		Fraction (mean)	Fraction (sd)	t.test	l	ez	mz	lz	p
	l	0.100722	0.0396682	l	1	0.514069	0.000611078	0.00583055	0.000120874
	ez	0.11623	0.0661319	ez	0.514069	1	0.0523755	0.0578112	0.0229833
	mz	0.162487	0.0261024	mz	0.000611078	0.0523755	1	0.647551	0.454856
	lz	0.172586	0.0716007	lz	0.00583055	0.0578112	0.647551	1	0.961796
	p	0.171544	0.0266699	p	0.000120874	0.0229833	0.454856	0.961796	1
D1R2	wild type
		Fraction (mean)	Fraction (sd)	t.test	l	ez	mz	lz	p
	l	0.0661626	0.0435803	l	1	0.83279	0.873048	0.756319	0.531708
	ez	0.0624476	0.0376427	ez	0.83279	1	0.912174	0.556961	0.662547
	mz	0.0638541	0.015884	mz	0.873048	0.912174	1	0.501956	0.457673
	lz	0.0712519	0.0339299	lz	0.756319	0.556961	0.501956	1	0.249779
	p	0.0561089	0.0288259	p	0.531708	0.662547	0.457673	0.249779	1
Figure 3D	DxRy per stage (hormad1-/-)
D1R1	hormad1-/-
		Fraction (mean)	Fraction (sd)	t.test	l	z	p
	l	0.67055	0.0725996	l	1	0.579542	0.467179
	z	0.698483	0.146485	z	0.579542	1	0.990787
	p	0.697859	0.111239	p	0.467179	0.990787	1
D2R1	hormad1-/-
		Fraction (mean)	Fraction (sd)	t.test	l	z	p
	l	0.150107	0.0435765	l	1	0.0229867	0.967883
	z	0.108091	0.0358176	z	0.0229867	1	0.125576
	p	0.151243	0.0919214	p	0.967883	0.125576	1
D1R2	hormad1-/-
		mean	sd	t.test	l	z	p
	l	0.0797534	0.0448361	l	1	0.68625	0.249781
	z	0.0894108	0.0638423	z	0.68625	1	0.193403
	p	0.06029	0.0345998	p	0.249781	0.193403	1

## Sheet: Fig4
Figure 4B	median area (nm2)		p-value		wild type	hormad1-/-
	wild type	hormad1-/-	wilcox.test		n	n	(ROIs)
11_D	22400	20025	3.59406e-10		4192	1041
11_R	25575	24800	0.00140119		4192	1041
21_Dc	20175	16325	0.000211738		829	209
21_Df	7125	5275	0.000545455		829	209
21_R	39525	33400	0.000133317		829	209
12_Rc	23600	20150	0.0174994		392	122
12_Rf	4437.5	3725	0.14868		392	122
12_D	20037.5	17387.5	0.00929108		392	122
Figure 4C	median eccentricity		p-value		wild type	hormad1-/-
	wild type	hormad1-/-	wilcox.test		n	n	(ROIs)
11_D	0.794007	0.790967	0.885897		4192	1041
11_R	0.81861	0.824188	0.935084		4192	1041
21_Dc	0.802235	0.777975	0.570906		829	209
21_Df	0.684953	0.651685	0.163334		829	209
21_R	0.902726	0.900485	0.394493		829	209
12_Rc	0.820468	0.786674	0.118663		392	122
12_Rf	0.75632	0.740039	0.345494		392	122
12_D	0.792988	0.755085	0.535595		392	122

## Sheet: Fig5
Figure 5C	D1R1
wild type											hormad1-/-
	Median	n (ROI)		wilcox	l	ez	mz	lz	p			median	n (ROI)		wilcox.	l	z	p
l	39.674	1089		l	1	0.0559788	3.00563e-08	1.33762e-06	0.0103067		l	54.2202	375		l	1	0.0537287	3.33972e-05
ez	41.6501	1171		ez	0.0559788	1	0.000123664	0.00184235	0.216543		z	46.5789	368		z	0.0537287	1	0.0237015
mz	48.0798	739		mz	3.00563e-08	0.000123664	1	0.511016	0.0932976		p	42.8349	298		p	3.33972e-05	0.0237015	1
lz	45.9288	794		lz	1.33762e-06	0.00184235	0.511016	1	0.247962
p	44.7704	402		p	0.0103067	0.216543	0.0932976	0.247962	1
Figure 5D	D2R1 - DcR
wild type											hormad1-/-
	Median	n (ROI)		wilcox	l	ez	mz	lz	p			median	n (ROI)		wilcox.	l	z	p
l	70.3282	152		l	1	0.763092	0.0126448	0.166815	0.423499		l	69.4716	82		l	1	0.10041	0.85764
ez	71.7575	187		ez	0.763092	1	0.0186097	0.312873	0.523009		z	59.7182	61		z	0.10041	1	0.11513
mz	83.9115	179		mz	0.0126448	0.0186097	1	0.182136	0.177364		p	69.7368	66		p	0.85764	0.11513	1
lz	79.074	200		lz	0.166815	0.312873	0.182136	1	0.868531
p	75.5759	110		p	0.423499	0.523009	0.177364	0.868531	1
Figure 5E	D2R1 - DfR
wild type											hormad1-/-
	Mean	n (ROI)		t.test	l	ez	mz	lz	p			mean	n (ROI)		t.test	l	z	p
l	242.778	152		l	1	0.28233	0.0640516	0.00806808	0.0454855		l	229.6	82		l	1	0.14595	0.125425
ez	253.259	187		ez	0.28233	1	0.438826	0.0988759	0.283373		z	252.396	61		z	0.14595	1	0.953038
mz	260.243	179		mz	0.0640516	0.438826	1	0.344988	0.67369		p	251.462	66		p	0.125425	0.953038	1
lz	268.793	200		lz	0.00806808	0.0988759	0.344988	1	0.685746
p	264.534	110		p	0.0454855	0.283373	0.67369	0.685746	1
Figure 5F	D2R1 - DcDf
wild type											hormad1-/-
	Mean	n (ROI)		t.test	l	ez	mz	lz	p			mean	n (ROI)		t.test	l	z	p
l	296.306	152		l	1	0.823356	0.0182902	0.072472	0.0241461		l	275.683	82		l	1	0.445114	0.143879
ez	298.591	187		ez	0.823356	1	0.021192	0.0889353	0.0290703		z	263.288	61		z	0.445114	1	0.0246967
mz	321.752	179		mz	0.0182902	0.021192	1	0.490733	0.888206		p	297.043	66		p	0.143879	0.0246967	1
lz	314.817	200		lz	0.072472	0.0889353	0.490733	1	0.449505
p	323.406	110		p	0.0241461	0.0290703	0.888206	0.449505	1
Figure 5G	D1R2 - RcD
wild type											hormad1-/-
	median	n (ROI)		wilcox	l	ez	mz	lz	p			median	n (ROI)		wilcox	l	z	p
l	49.3581	91		l	1	0.273898	0.214159	0.189391	0.42473		l	71.817	44		l	1	0.19837	0.00858145
ez	57.6456	106		ez	0.273898	1	0.832885	0.836874	0.893627		z	60.7657	53		z	0.19837	1	0.125743
mz	55.0062	71		mz	0.214159	0.832885	1	0.958185	0.856191		p	42.2736	25		p	0.00858145	0.125743	1
lz	51.9562	87		lz	0.189391	0.836874	0.958185	1	0.985012
p	55.5123	38		p	0.42473	0.893627	0.856191	0.985012	1
Figure 5H	D1R2 - RfD
wild type											hormad1-/-
	Mean	n (ROI)		t.test	l	ez	mz	lz	p			mean	n (ROI)		t.test	l	z	p
l	295.868	91		l	1	0.601533	0.4952	0.587826	0.803802		l	288.864	44		l	1	0.889271	0.0784134
ez	303.75	106		ez	0.601533	1	0.838653	0.265828	0.504564		z	286.185	53		z	0.889271	1	0.0914046
mz	306.525	71		mz	0.4952	0.838653	1	0.211418	0.428469		p	249.302	25		p	0.0784134	0.0914046	1
lz	286.528	87		lz	0.587826	0.265828	0.211418	1	0.846647
p	290.644	38		p	0.803802	0.504564	0.428469	0.846647	1
Figure 5I	D1R2 - RcRf
wild type											hormad1-/-
	Mean	n (ROI)		t.test	l	ez	mz	lz	p			mean	n (ROI)		t.test	l	z	p
l	301.588	91		l	1	0.706986	0.938891	0.131054	0.450275		l	295.376	44		l	1	0.315113	0.0472981
ez	306.355	106		ez	0.706986	1	0.790976	0.035654	0.252993		z	278.704	53		z	0.315113	1	0.212824
mz	302.751	71		mz	0.938891	0.790976	1	0.133065	0.42884		p	254.547	25		p	0.0472981	0.212824	1
lz	280.374	87		lz	0.131054	0.035654	0.133065	1	0.581323
p	289.229	38		p	0.450275	0.252993	0.42884	0.581323	1
	compare wt vs ko
			D1R1	D2R1 - DcR	D2R1 - DfR	D2R1 - DcDf	D1R2 - RcD	D1R2 - RfD	D1R2 - RcRf
	lepto		1.99403e-07	0.433478	0.279975	0.132908	0.00744801	0.704773	0.699697
	zygo		0.0553225	0.0109659	0.525889	0.000260782	0.459046	0.381869	0.127323
	pachy		0.0318343	0.387669	0.318461	0.043274	0.068955	0.0928172	0.0933444

## Sheet: Fig7
Figure 7D	Minimal distance to SYCP3
	median			n (nanofoci)				p-value (wilcox.test)				p-value (wilcox.test)
	wild type	hormad1-/-		wild type	hormad1-/-			wild type	hormad1-/-			RAD51	DMC1
DMC1	107.209	126.075		2614	1180		DMC1 vs RAD51	6.261e-08	0.005262		wt vs ko	5.75241e-08	7.78401e-06
RAD51	89.7501	111.32		2396	1123
Figure 7E	minimal distance to SYCP3 per stage
		median	n (nanofoci)		wilcox.test	early zygo	mid zygo	late zygo	pachy	zygo-like	pachy-like
DMC1	early zygo	128.893	936		early zygo	1	0.281876	5.19232e-18	2.04997e-08	0.605706	0.511066
	mid zygo	125.902	515		mid zygo	0.281876	1	1.2517e-10	1.85431e-05	0.555485	0.704786
	late zygo	82.41	807		late zygo	5.19232e-18	1.2517e-10	1	0.278691	5.71114e-14	3.78334e-11
	pachy	93.3591	356		pachy	2.04997e-08	1.85431e-05	0.278691	1	6.7523e-07	8.982e-06
	zygo-like	125.516	654		zygo-like	0.605706	0.555485	5.71114e-14	6.7523e-07	1	0.868479
	pachy-like	126.746	526		pachy-like	0.511066	0.704786	3.78334e-11	8.982e-06	0.868479	1
		median	n (nanofoci)			early zygo	mid zygo	late zygo	pachy	zygo-like	pachy-like
RAD51	early zygo	111.108	901		early zygo	1	0.390279	1.65328e-18	2.94239e-07	0.838391	0.804952
	mid zygo	105.57	441		mid zygo	0.390279	1	1.17408e-10	0.000128428	0.330527	0.351892
	late zygo	72.4965	719		late zygo	1.65328e-18	1.17408e-10	1	0.0940162	7.64968e-17	9.75038e-14
	pachy	76.5051	335		pachy	2.94239e-07	0.000128428	0.0940162	1	6.26897e-07	4.76573e-06
	zygo-like	111.478	658		zygo-like	0.838391	0.330527	7.64968e-17	6.26897e-07	1	0.976678
	pachy-like	111.053	465		pachy-like	0.804952	0.351892	9.75038e-14	4.76573e-06	0.976678	1
Figure 7F	Minimal distance to SYCP3 (per synapsis-type)											p-value (wilcox.test)			p-value (wilcox.test)
	n (nanofoci)				median							wt vs ko			RAD51	DMC1
	wild type		hormad1-/-		wild type		hormad1-/-			DMC1	unsynapsed	0.5333		wt - unsyn vs syn	2.2e-16	2.2e-16
	unsynapsed	synapsed	unsynapsed	synapsed	unsynapsed	synapsed	unsynapsed	synapsed			synapsed	0.6838		ko - unsyn vs syn	4.635e-06	4.943e-07
DMC1	1472	1142	1034	146	133.365	74.7477	130.2	81.8484		RAD51	unsynapsed	0.5431
RAD51	1363	1033	969	154	114.584	67.0807	116.495	78.1156			synapsed	0.1504
Figure 7G	Minimal distance to SYCP3 (per nanofoci)			wilcox.test
	median				n (nanofoci)				wt vs ko (unsyn)	unsyn vs syn (wt)	21_RAD51 syn wt vs other syn wt
	wt unsynapsed	ko unsynapsed	wt synapsed		wt unsynapsed	ko unsynapsed	wt synapsed		p-value (wilcox.test)	p-value (wilcox.test)	p-value (wilcox.test)
11_DMC1	133.864	125.105	71.877		908	571	570		0.049889	3.09569e-30	9.73223e-05
11_RAD51	115.93	113.021	68.6163		909	570	570		0.526215	4.54214e-27	0.00227553
21_DMC1_close	155.675	125.435	73.6353		136	110	134		0.222118	1.40356e-09	0.0023313
21_DMC1_far	115.648	140.07	75.7015		135	107	133		0.239618	0.00964838	0.000407049
21_RAD51	111.318	116.452	52.7912		136	111	134		0.989287	9.98634e-10	1
12_RAD51_close	109.254	132.691	72.4526		86	60	69		0.441513	0.00104474	0.0189247
12_RAD51_far	115.658	97.594	93.3713		86	58	68		0.21637	0.0862449	0.000164333
12_DMC1	140.624	143.667	66.4109		86	59	69		0.431376	0.00121648	0.0621465
Figure 7H	Position relative to synapsed axes (inside or outside) - wild type
	Freq
	inside	outside	n (nanofoci)
11_DMC1	0.32	0.68	575
11_RAD51	0.372174	0.627826	575
21_DMC1_close	0.358209	0.641791	134
21_DMC1_far	0.298507	0.701492	134
21_RAD51	0.425373	0.574627	134
12_RAD51_close	0.289855	0.710145	69
12_RAD51_far	0.318841	0.681159	69
12_DMC1	0.289855	0.710145	69

## Sheet: Fig8
Figure 8	DSB foci on sex-chromosomes
	n (ROI)						fraction					p-value (Fisher-exact, compared to autosomes)
DxRy	autosomes	X	Y	PAR		DxRy	autosomes	X	Y	PAR		DxRy	X	Y	PAR
11	1072	111	4	6		11	0.659692	0.578125	0.307692	0.4		11	0.0304044	0.0147541	0.0521366
21	260	43	2	6		21	0.16	0.223958	0.153846	0.4		21	0.031076	1	0.0236188
12	112	10	2	0		12	0.0689231	0.0520833	0.153846	0		12	0.447429	0.227553	0.617769
22	68	10	4	0		22	0.0418462	0.0520833	0.307692	0		22	0.455028	0.001817	1
31	46	7	0	1		31	0.0283077	0.0364583	0	0.0666667		31	0.495798	1	0.354712
32	20	4	0	1		32	0.0123077	0.0208333	0	0.0666667		32	0.310618	1	0.176465
13	15	3	1	0		13	0.00923077	0.015625	0.0769231	0		13	0.427347	0.120218	1
rest	32	4	0	1		rest	0.0196923	0.0208333	0	0.0666667		rest	0.787343	1	0.263783
sum	1625	192	13	15

## Sheet: Fig9
Figure 9E	n (nuclei)	mean distance between coils (µm)	p.value (t.test)
wt	14	2.1	5.92e-10
ko	14	1.017
Figure 9G	n (nuclei)	mean distance between coils (µm)	sd			p.value (t.test) ctrl vs mutant
hormad1+/-	20	2.43214	0.286598		hormad1	p < 2.2e-16
hormad1-/-	20	0.966374	0.237313		sycp1	p = 2.9e-12
sycp1+/-	20	2.22274	0.228028		hormad2	0.03
sycp1-/-	20	3.16184	0.326194		spo11	0.02636
hormad2+/+	20	2.30114	0.395292
hormad2-/-	20	2.55942	0.326272
Spo11+/-	16	2.0283	0.303677
Spo11-/-	24	1.81569	0.241501

## Sheet: S4 Fig
S4A Fig	DxRy total (mean per cell)				t.test
	wt		ko		p-value		n-wt	n-ko
	mean	sd	mean	sd
11	0.639319	0.0930529	0.582958	0.117782	0.0184703		55	36
21	0.133517	0.0533307	0.115952	0.0595316	0.156249
12	0.0588201	0.0293891	0.0623944	0.0388757	0.63961
22	0.0382552	0.0235488	0.036414	0.0279505	0.745007
01	0.0359794	0.0349465	0.072954	0.0695674	0.00489621
10	0.0258251	0.02458	0.0561884	0.0390013	0.000116038
31	0.0210676	0.0172528	0.0197875	0.0218477	0.768015
rest	0.0466634	0.0300616	0.0533525	0.0536578	0.498883
S4B Fig	DxRy per substage wt				t.test
D0R1	wild type
		mean	sd	t.test	l	ez	mz	lz	p
	l	0.0471252	0.044783	l	1	0.326762	0.0385148	0.972033	0.358245
	ez	0.0317552	0.0228347	ez	0.326762	1	0.0446722	0.294023	0.908292
	mz	0.0142583	0.0123871	mz	0.0385148	0.0446722	1	0.0285863	0.0291814
	lz	0.0477934	0.0473792	lz	0.972033	0.294023	0.0285863	1	0.32386
	p	0.0328675	0.021871	p	0.358245	0.908292	0.0291814	0.32386	1
D1R0	wild type
		mean	sd	t.test	l	ez	mz	lz	p
	l	0.0211699	0.0306324	l	1	0.25601	0.408233	0.623797	0.649952
	ez	0.0353523	0.026024	ez	0.25601	1	0.709959	0.355316	0.0808454
	mz	0.0312494	0.0225146	mz	0.408233	0.709959	1	0.605549	0.154223
	lz	0.0264544	0.0184929	lz	0.623797	0.355316	0.605549	1	0.241616
	p	0.0157712	0.0238572	p	0.649952	0.0808454	0.154223	0.241616	1
S4C Fig
	DxRy per substage ko				t.test					compare wt vs ko
											D0R1	D1R0
D0R1	hormad1-/-									l	0.0757987	0.0373193
		mean	sd	t.test	l	z	p			z	0.0634471	0.622591
	l	0.67055	0.0725996	l	1	0.761455	0.660833			p	0.439948	3.07764e-05
	z	0.698483	0.146485	z	0.761455	1	0.963803
	p	0.697859	0.111239	p	0.660833	0.963803	1
D1R0	hormad1-/-
		mean	sd	t.test	l	z	p
	l	0.150107	0.0435765	l	1	0.389287	0.52532
	z	0.108091	0.0358176	z	0.389287	1	0.777006
	p	0.151243	0.0919214	p	0.52532	0.777006	1

## Sheet: S5 Fig
D1R1 - DMC1	wild type											hormad1-/-
		median	n (nanofoci)		wilcox.test	l	ez	mz	lz	p			median	n (nanofoci)		wilcox.test	l	z	p
	l	20675	1089		l	1	4.58414e-05	6.54667e-25	0.0608221	v		l	18975	375		l	1	0.920346	2.09217e-06
	ez	22375	1171		ez	4.58414e-05	1	1.94631e-13	0.15597	0.181656		z	18762.5	368		z	0.920346	1	1.75595e-06
	mz	27275	739		mz	6.54667e-25	1.94631e-13	1	1.5355e-12	0.000139578		p	24112.5	298		p	2.09217e-06	1.75595e-06	1
	lz	21750	791		lz	0.0608221	0.15597	1.5355e-12	1	0.0278096
	p	23500	402		p	7.23619e-05	0.181656	0.000139578	0.0278096	1
D1R1 - RAD51	wild type											hormad1-/-
		median	n (nanofoci)		wilcox.test	l	ez	mz	lz	p			median	n (nanofoci)		wilcox.test	l	z	p
	l	23500	1089		l	1	0.000735379	5.65932e-11	1.58559e-06	2.05544e-06		l	24825	375		l	1	0.459102	0.988695
	ez	25625	1171		ez	0.000735379	1	9.97407e-05	0.0365528	0.00993008		z	24537.5	368		z	0.459102	1	0.504709
	mz	28250	739		mz	5.65932e-11	9.97407e-05	1	0.117832	0.653078		p	25325	298		p	0.988695	0.504709	1
	lz	26125	791		lz	1.58559e-06	0.0365528	0.117832	1	0.404746
	p	27162.5	402		p	2.05544e-06	0.00993008	0.653078	0.404746	1
D2R1 - DMC1c	wild type											hormad1-/-
		median	n (nanofoci)		wilcox.test	l	ez	mz	lz	p			median	n (nanofoci)		wilcox.test	l	z	p
	l	18325	152		l	1	0.212835	0.000560018	0.175713	0.015064		l	12337.5	82		l	1	0.230133	0.000158969
	ez	19100	187		ez	0.212835	1	0.0438787	0.926736	0.222705		z	14700	61		z	0.230133	1	0.00586166
	mz	24000	179		mz	0.000560018	0.0438787	1	0.0547507	0.536865		p	23475	66		p	0.000158969	0.00586166	1
	lz	19100	201		lz	0.175713	0.926736	0.0547507	1	0.281819
	p	21650	110		p	0.015064	0.222705	0.536865	0.281819	1
D2R1 - DMC1f	wild type											hormad1-/-
		median	n (nanofoci)		wilcox.test	l	ez	mz	lz	p			median	n (nanofoci)		wilcox.test	l	z	p
	l	6100	152		l	1	0.0445235	0.00193206	0.416413	0.783911		l	5562.5	82		l	1	0.960934	0.895648
	ez	7575	187		ez	0.0445235	1	0.145162	0.194059	0.0787386		z	5275	61		z	0.960934	1	0.860187
	mz	8950	179		mz	0.00193206	0.145162	1	0.00469831	0.00280999		p	5125	66		p	0.895648	0.860187	1
	lz	7250	201		lz	0.416413	0.194059	0.00469831	1	0.427965
	p	6087.5	110		p	0.783911	0.0787386	0.00280999	0.427965	1
D2R1 - RAD51	wild type											hormad1-/-
		median	n (nanofoci)		wilcox.test	l	ez	mz	lz	p			median	n (nanofoci)		wilcox.test	l	z	p
	l	36812.5	152		l	1	0.202387	0.016306	0.602085	0.000479045		l	31812.5	82		l	1	0.867096	0.39178
	ez	40525	187		ez	0.202387	1	0.194729	0.422172	0.0103906		z	33775	61		z	0.867096	1	0.40927
	mz	40300	179		mz	0.016306	0.194729	1	0.0460177	0.177363		p	35400	66		p	0.39178	0.40927	1
	lz	36275	201		lz	0.602085	0.422172	0.0460177	1	0.00163131
	p	47050	110		p	0.000479045	0.0103906	0.177363	0.00163131	1
D1R2 - RAD51c	wild type											hormad1-/-
		median	n (nanofoci)		wilcox.test	l	ez	mz	lz	p			median	n (nanofoci)		wilcox.test	l	z	p
	l	21075	91		l	1	0.0908935	0.346302	0.024749	0.142992		l	21400	44		l	1	0.962433	0.671237
	ez	24950	106		ez	0.0908935	1	0.42509	0.493819	0.668398		z	19450	53		z	0.962433	1	0.780717
	mz	23425	71		mz	0.346302	0.42509	1	0.202326	0.421175		p	20350	25		p	0.671237	0.780717	1
	lz	24212.5	86		lz	0.024749	0.493819	0.202326	1	0.926587
	p	24625	38		p	0.142992	0.668398	0.421175	0.926587	1
D1R2 - RAD51f	wild type											hormad1-/-
		median	n (nanofoci)		wilcox.test	l	ez	mz	lz	p			median	n (nanofoci)		wilcox.test	l	z	p
	l	4900	91		l	1	0.455071	0.0920944	0.336428	0.488723		l	4412.5	44		l	1	0.161928	0.238088
	ez	4412.5	106		ez	0.455071	1	0.306721	0.811129	0.178218		z	3200	53		z	0.161928	1	1
	mz	3600	71		mz	0.0920944	0.306721	1	0.478379	0.0455097		p	4000	25		p	0.238088	1	1
	lz	3862.5	86		lz	0.336428	0.811129	0.478379	1	0.109825
	p	5237.5	38		p	0.488723	0.178218	0.0455097	0.109825	1
D1R2 - DMC1	wild type											hormad1-/-
		median	n (nanofoci)		wilcox.test	l	ez	mz	lz	p			median	n (nanofoci)		wilcox.test	l	z	p
	l	18500	91		l	1	0.129393	0.185758	0.74903	0.632711		l	19937.5	44		l	1	0.193353	0.56579
	ez	21137.5	106		ez	0.129393	1	0.989254	0.263105	0.473881		z	14825	53		z	0.193353	1	0.286708
	mz	21600	71		mz	0.185758	0.989254	1	0.282068	0.520715		p	17350	25		p	0.56579	0.286708	1
	lz	20087.5	86		lz	0.74903	0.263105	0.282068	1	0.855921
	p	18787.5	38		p	0.632711	0.473881	0.520715	0.855921	1
	compare wt vs ko
		11_D	11_R	21_Dc	21_Df	21_R	12_Rc	12_Rf	12_D
	lepto	0.00651291	0.167826	0.00286854	0.345044	0.162832	0.847375	0.871338	0.962558
	zygo	3.75486e-12	0.000584193	0.00355184	0.0111436	0.015709	0.063628	0.229284	0.00128879
	pachy	0.800351	0.00523171	0.958568	0.560465	0.00259899	0.12114	0.0416279	0.473674

## Sheet: S6 Fig
D1R1 - DMC1	wild type											hormad1-/-
		Median	n (nanofoci)		wilcox	l	ez	mz	lz	p			median	n (nanofoci)		wilcox.	l	z	p
	l	0.757366	1089		l	1	0.000429824	1.2987e-16	0.000414423	9.73831e-07		l	0.756111	375		l	1	0.305797	5.21022e-05
	ez	0.78511	1171		ez	0.000429824	1	1.18304e-08	0.601076	0.00870492		z	0.779211	368		z	0.305797	1	0.00169617
	mz	0.835351	739		mz	1.2987e-16	1.18304e-08	1	8.40708e-06	0.0817374		p	0.836817	298		p	5.21022e-05	0.00169617	1
	lz	0.7958010	791		lz	0.000414423	0.601076	8.40708e-06	1	0.0538829
	p	0.823746	402		p	9.73831e-07	0.00870492	0.0817374	0.0538829	1
D1R1 - RAD51	wild type											hormad1-/-
		Median	n (nanofoci)		wilcox	l	ez	mz	lz	p			median	n (nanofoci)		wilcox.	l	z	p
	l	0.787055	1089		l	1	0.000859134	7.86241e-15	6.52809e-06	4.76586e-09		l	0.81577	375		l	1	0.779876	0.0362827
	ez	0.805944	1171		ez	0.000859134	1	2.67818e-07	0.0904676	0.000230497		z	0.814129	368		z	0.779876	1	0.0248512
	mz	0.847072	739		mz	7.86241e-15	2.67818e-07	1	0.00170068	0.616025		p	0.844422	298		p	0.0362827	0.0248512	1
	lz	0.8288253	791		lz	6.52809e-06	0.0904676	0.00170068	1	0.0429746
	p	0.839239	402		p	4.76586e-09	0.000230497	0.616025	0.0429746	1
D2R1 - DMC1c	wild type											hormad1-/-
		Median	n (nanofoci)		wilcox	l	ez	mz	lz	p			median	n (nanofoci)		wilcox.	l	z	p
	l	0.779778	152		l	1	0.0513692	0.121502	0.400886	0.076718		l	0.734626	82		l	1	0.253942	0.00330794
	ez	0.819942	187		ez	0.0513692	1	0.640857	0.220983	0.847442		z	0.767772	61		z	0.253942	1	0.0544813
	mz	0.801794	179		mz	0.121502	0.640857	1	0.410839	0.611377		p	0.83617	66		p	0.00330794	0.0544813	1
	lz	0.7938532	201		lz	0.400886	0.220983	0.410839	1	0.213837
	p	0.81408	110		p	0.076718	0.847442	0.611377	0.213837	1
D2R1 - DMC1f	wild type											hormad1-/-
		Median	n (nanofoci)		wilcox	l	ez	mz	lz	p			median	n (nanofoci)		wilcox.	l	z	p
	l	0.699292	152		l	1	0.922327	0.124865	0.207933	0.703372		l	0.703639	82		l	1	0.0198807	0.0450669
	ez	0.690387	187		ez	0.922327	1	0.0972268	0.208268	0.640773		z	0.626585	61		z	0.0198807	1	0.785126
	mz	0.732446	179		mz	0.124865	0.0972268	1	0.00480258	0.0823117		p	0.63286	66		p	0.0450669	0.785126	1
	lz	0.6540406	201		lz	0.207933	0.208268	0.00480258	1	0.572864
	p	0.63511	110		p	0.703372	0.640773	0.0823117	0.572864	1
D2R1 - RAD51	wild type											hormad1-/-
		Median	n (nanofoci)		wilcox	l	ez	mz	lz	p			median	n (nanofoci)		wilcox.	l	z	p
	l	0.919895	152		l	1	0.408653	0.725617	0.037863	0.0718938		l	0.891907	82		l	1	0.209438	0.109825
	ez	0.900871	187		ez	0.408653	1	0.521238	0.230528	0.265097		z	0.863853	61		z	0.209438	1	0.00465193
	mz	0.910058	179		mz	0.725617	0.521238	1	0.0612962	0.0900019		p	0.930564	66		p	0.109825	0.00465193	1
	lz	0.8949221	201		lz	0.037863	0.230528	0.0612962	1	0.977285
	p	0.895869	110		p	0.0718938	0.265097	0.0900019	0.977285	1
D1R2 - RAD51c	wild type											hormad1-/-
		Median	n (nanofoci)		wilcox	l	ez	mz	lz	p			median	n (nanofoci)		wilcox.	l	z	p
	l	0.801314	91		l	1	0.617029	0.545693	0.357506	0.97733		l	0.767936	44		l	1	0.836386	0.857381
	ez	0.825119	106		ez	0.617029	1	0.807289	0.682746	0.790882		z	0.791151	53		z	0.836386	1	1
	mz	0.813555	71		mz	0.545693	0.807289	1	0.903156	0.599862		p	0.785372	25		p	0.857381	1	1
	lz	0.8365390	86		lz	0.357506	0.682746	0.903156	1	0.534874
	p	0.82013	38		p	0.97733	0.790882	0.599862	0.534874	1
D1R2 - RAD51f	wild type											hormad1-/-
		Median	n (nanofoci)		wilcox	l	ez	mz	lz	p			median	n (nanofoci)		wilcox.	l	z	p
	l	0.771683	91		l	1	0.741689	0.981149	0.924007	0.133381		l	0.781266	44		l	1	0.0525779	0.965403
	ez	0.738966	106		ez	0.741689	1	0.77272	0.663682	0.0515567		z	0.693157	53		z	0.0525779	1	0.101385
	mz	0.728537	71		mz	0.981149	0.77272	1	0.942363	0.141006		p	0.794582	25		p	0.965403	0.101385	1
	lz	0.7446463	86		lz	0.924007	0.663682	0.942363	1	0.179779
	p	0.824333	38		p	0.133381	0.0515567	0.141006	0.179779	1
D1R2 - DMC1	wild type											hormad1-/-
		Median	n (nanofoci)		wilcox	l	ez	mz	lz	p			median	n (nanofoci)		wilcox.	l	z	p
	l	0.770158	91		l	1	0.420317	0.586809	0.631316	0.814146		l	0.813315	44		l	1	0.0934434	0.282382
	ez	0.803024	106		ez	0.420317	1	0.861011	0.831446	0.20845		z	0.727651	53		z	0.0934434	1	0.65293
	mz	0.820388	71		mz	0.586809	0.861011	1	0.889206	0.325888		p	0.747821	25		p	0.282382	0.65293	1
	lz	0.814644	86		lz	0.631316	0.831446	0.889206	1	0.411577
	p	0.8105839	38		p	0.814146	0.20845	0.325888	0.411577	1
	compare wt vs ko
		11_D	11_R	21_Dc	21_Df	21_R	12_Rc	12_Rf	12_D
	lepto	0.400045	0.0226983	0.281113	0.395824	0.144187	0.524723	0.610517	0.316227
	zygo	0.0661653	0.060184	0.471729	0.0319019	0.0158538	0.221412	0.0410066	0.0698704
	pachy	0.294267	0.665277	0.275969	0.28003	0.0536334	0.660388	0.438375	0.743125

[truncated: 1 more sheets: S7 Fig]
